# Supplementary material for: Does more sequence data improve estimates of galliform phylogeny? Analyses of a rapid radiation using a complete data matrix
Source: PeerJ. 2014 Apr 22;2:e361. doi: 10.7717/peerj.361 (PMC4006227; doi:10.7717/peerj.361)
Supplement: Supplemental Information 5 [file peerj-02-361-s005.txt]

In the treefile, the trees are in the following order:

1. All 16 loci, RAxML unpartitioned bootstrap analysis
2. All 16 loci, RAxML partitioned bootstrap analysis
3. All 15 nuclear loci, RAxML unpartitioned bootstrap analysis
4. All 15 nuclear loci, RAxML partitioned bootstrap analysis
5. All 3 mitochondiral regions, RAxML unpartitioned bootstrap analysis
6. All 3 mitochondiral regions, RAxML partitioned bootstrap analysis
7. BUCKy population tree
8. BUCKy concordance tree
9. All 16 loci, NJst bootstrap tree
10. All 16 loci, MrBayes analysis (branch lengths inclded; posterior probabilities are showin in Fig. 2)

11. 44 taxa, all 16 loci, RAxML unpartitioned bootstrap analysis
12. 44 taxa, all 16 loci, RAxML partitioned bootstrap analysis
13. NJst, 5 loci included in Kimball and Braun 2008
14. NJst, 15 nuclear loci
15. 44 taxa, Loci not included in Kimball/Braun 2008, RAxML unpartitioned bootstrap analysis
16. 44 taxa, Loci not included in Kimball/Braun 2008, RAxML partitioned bootstrap analysis

17. 12S, RAxML bootstrap analysis
18. CYB, RAxML bootstrap analysis
19. ND2, RAxML bootstrap analysis
20. ALDOB, RAxML bootstrap analysis
21. CALB1, RAxML bootstrap analysis
22. CHRNG, RAxML bootstrap analysis
23. CLTC, RAxML bootstrap analysis
24. CLTCL1, RAxML bootstrap analysis
25. CRYAA, RAxML bootstrap analysis
26. EEF2, RAxML bootstrap analysis
27. FGB, RAxML bootstrap analysis
28. GAPDH, RAxML bootstrap analysis
29. HMGN2, RAxML bootstrap analysis
30. HSP90B1, RAxML bootstrap analysis
31. OVM, RAxML bootstrap analysis
32. PCBD1, RAxML bootstrap analysis
33. RHO, RAxML bootstrap analysis
34. SERPIN, RAxML bootstrap analysis

35. MT, MrBayes analysis
36. ALDOB, MrBayes analysis
37. CALB1, MrBayes analysis
38. CHRNG, MrBayes analysis
39. CLTC, MrBayes analysis
40. CLTCL1, MrBayes analysis 
41. CRYAA, MrBayes analysis
42. EEF2, MrBayes analysis
43. FGB, MrBayes analysis
44. GAPDH, MrBayes analysis
45. HMGN2, MrBayes analysis
46. HSP90B1, MrBayes analysis
47. OVM, MrBayes analysis
48. PCBD1, MrBayes analysis
49. RHO, MrBayes analysis
50. SERPIN, MrBayes analysis

51. MT, Euclidian distances of base composition
52. Nuclear, Euclidian distances of base composition
53. 12S, Euclidian distances of base composition
54. CYB, Euclidian distances of base composition
55. ND2, Euclidian distances of base composition
56. ALDOB, Euclidian distances of base composition
57. CALB1, Euclidian distances of base composition
58. CHRNG, Euclidian distances of base composition
59. CLTC, Euclidian distances of base composition
60. CLTCL1, Euclidian distances of base composition
61. CRYAA, Euclidian distances of base composition
62. EEF2, Euclidian distances of base composition
63. FGB, Euclidian distances of base composition
64. GAPDH, Euclidian distances of base composition
65. HMGN2, Euclidian distances of base composition
66. HSP90B1, Euclidian distances of base composition
67. OVM, Euclidian distances of base composition
68. PCBD1, Euclidian distances of base composition
69. RHO, Euclidian distances of base composition
70. SERPIN, Euclidian distances of base composition
