# Supplementary material for: Does more sequence data improve estimates of galliform phylogeny? Analyses of a rapid radiation using a complete data matrix
Source: PeerJ. 2014 Apr 22;2:e361. doi: 10.7717/peerj.361 (PMC4006227; doi:10.7717/peerj.361)
Supplement: Supplemental Information 6 [file peerj-02-361-s006.txt]

(((((((((((((S_ellioti:500.0,S_reevesii:500.0):500.0,(((L_inornata:500.0,(L_swinhoii:500.0,L_nycthemera:500.0):288.0):500.0,
(C_crossoptilon:500.0,C_wallichii:500.0):252.0):463.0,(P_colchicus:500.0,C_pictus:500.0):415.0):483.0):500.0,P_perdix:500.0):500.0,
((M_gallopavo:500.0,(F_canadensis:500.0,T_phasianellus:500.0):500.0):500.0,P_macrolopha:500.0):459.0):499.0,(L_impejanus:500.0,
(T_temminckii:500.0,T_blythii:500.0):500.0):500.0):500.0,(((((A_rufa:500.0,A_chukar:500.0):500.0,C_japonica:500.0):500.0,
((((G_varius:500.0,G_lafayetii:500.0):267.0,G_sonneratii:500.0):420.0,G_gallus:500.0):500.0,B_thoracica:500.0):500.0):344.0,
(((P_germaini:500.0,((P_chalcurum:500.0,P_bicalcaratum:500.0):453.0,P_inopinatum:500.0):497.0):500.0,P_malacense:500.0):299.0,
P_napoleonis:500.0):500.0):319.0,(((P_muticus:500.0,P_cristatus:500.0):500.0,A_congensis:500.0):500.0,A_argus:500.0):497.0):459.0):500.0,
R_rouloul:500.0):500.0,((O_pictus:500.0,C_virginianus:500.0):500.0,C_montezumae:500.0):500.0):500.0,(G_pucherani:500.0,
N_meleagris:500.0):500.0):500.0,(C_rubra:500.0,O_vetula:500.0):500.0):500.0,M_eremita:500.0):500.0,A_lathami:500.0):500.0,
L_ocellata:500.0);


(((((((((((P_cristatus:500.0,P_muticus:500.0):500.0,A_congensis:500.0):500.0,A_argus:500.0):492.0,
((((A_rufa:500.0,A_chukar:500.0):500.0,C_japonica:500.0):500.0,(B_thoracica:500.0,(G_gallus:500.0,((G_sonneratii:500.0,
G_lafayetii:500.0):285.0,G_varius:500.0):437.0):500.0):500.0):321.0,((P_napoleonis:500.0,P_malacense:500.0):270.0,
((P_inopinatum:500.0,(P_chalcurum:500.0,P_bicalcaratum:500.0):320.0):493.0,P_germaini:500.0):500.0):500.0):348.0):484.0,
(((((((L_swinhoii:500.0,(L_inornata:500.0,L_nycthemera:500.0):254.0):500.0,(C_crossoptilon:500.0,C_wallichii:500.0):363.0):486.0,
(P_colchicus:500.0,C_pictus:500.0):414.0):450.0,(S_ellioti:500.0,S_reevesii:500.0):500.0):500.0,P_perdix:500.0):500.0,
(P_macrolopha:500.0,((F_canadensis:500.0,T_phasianellus:500.0):500.0,M_gallopavo:500.0):495.0):492.0):500.0,(L_impejanus:500.0,
(T_blythii:500.0,T_temminckii:500.0):500.0):500.0):500.0):500.0,R_rouloul:500.0):500.0,((C_virginianus:500.0,
O_pictus:500.0):500.0,C_montezumae:500.0):500.0):500.0,(G_pucherani:500.0,N_meleagris:500.0):500.0):500.0,(O_vetula:500.0,
C_rubra:500.0):500.0):500.0,(L_ocellata:500.0,A_lathami:500.0):500.0):500.0,M_eremita:500.0);

(((((((R_rouloul:500.0,((((((T_phasianellus:500.0,F_canadensis:500.0):500.0,M_gallopavo:500.0):499.0,P_macrolopha:500.0):498.0,
(((S_reevesii:500.0,S_ellioti:500.0):500.0,(((L_swinhoii:500.0,(L_inornata:500.0,L_nycthemera:500.0):463.0):500.0,
(C_crossoptilon:500.0,C_wallichii:500.0):446.0):411.0,(C_pictus:500.0,P_colchicus:500.0):400.0):249.0):500.0,P_perdix:500.0):500.0):500.0,
(L_impejanus:500.0,(T_blythii:500.0,T_temminckii:500.0):500.0):500.0):500.0,(((((((G_lafayetii:500.0,G_sonneratii:500.0):327.0,
G_varius:500.0):354.0,G_gallus:500.0):500.0,B_thoracica:500.0):500.0,(C_japonica:500.0,(A_rufa:500.0,A_chukar:500.0):500.0):500.0):389.0,
((P_napoleonis:500.0,P_malacense:500.0):323.0,(P_germaini:500.0,(P_bicalcaratum:500.0,(P_inopinatum:500.0,P_chalcurum:500.0):461.0):425.0):500.0):500.0):428.0,
(((P_cristatus:500.0,P_muticus:500.0):500.0,A_congensis:500.0):500.0,A_argus:500.0):490.0):482.0):500.0):500.0,
((O_pictus:500.0,C_virginianus:500.0):500.0,C_montezumae:500.0):500.0):500.0,(N_meleagris:500.0,G_pucherani:500.0):500.0):500.0,
(C_rubra:500.0,O_vetula:500.0):500.0):500.0,M_eremita:500.0):500.0,A_lathami:500.0):500.0,L_ocellata:500.0);


(((((((((((P_germaini:500.0,(P_bicalcaratum:500.0,(P_inopinatum:500.0,P_chalcurum:500.0):466.0):423.0):500.0,(P_malacense:500.0,
P_napoleonis:500.0):316.0):500.0,(((A_chukar:500.0,A_rufa:500.0):500.0,C_japonica:500.0):500.0,((((G_sonneratii:500.0,
G_lafayetii:500.0):329.0,G_varius:500.0):370.0,G_gallus:500.0):500.0,B_thoracica:500.0):500.0):334.0):384.0,
(((P_muticus:500.0,P_cristatus:500.0):500.0,A_congensis:500.0):500.0,A_argus:500.0):492.0):484.0,((((((((L_nycthemera:500.0,
L_inornata:500.0):454.0,L_swinhoii:500.0):500.0,(C_crossoptilon:500.0,C_wallichii:500.0):447.0):403.0,(P_colchicus:500.0,
C_pictus:500.0):370.0):260.0,(S_reevesii:500.0,S_ellioti:500.0):500.0):500.0,P_perdix:500.0):500.0,(((T_phasianellus:500.0,
F_canadensis:500.0):500.0,M_gallopavo:500.0):491.0,P_macrolopha:500.0):499.0):500.0,((T_temminckii:500.0,T_blythii:500.0):500.0,
L_impejanus:500.0):500.0):500.0):500.0,R_rouloul:500.0):500.0,(C_montezumae:500.0,(C_virginianus:500.0,O_pictus:500.0):500.0):500.0):500.0,
(N_meleagris:500.0,G_pucherani:500.0):500.0):500.0,(O_vetula:500.0,C_rubra:500.0):500.0):500.0,(L_ocellata:500.0,
A_lathami:500.0):500.0):500.0,M_eremita:500.0);

((((((((((((((G_gallus:500.0,(G_varius:500.0,G_lafayetii:500.0):279.0):407.0,G_sonneratii:500.0):500.0,
B_thoracica:500.0):500.0,((A_congensis:500.0,(P_muticus:500.0,P_cristatus:500.0):500.0):500.0,A_argus:500.0):323.0):166.0,
(((((((C_pictus:500.0,P_colchicus:500.0):171.0,((((L_nycthemera:500.0,L_swinhoii:500.0):488.0,L_inornata:500.0):500.0,
C_wallichii:500.0):322.0,C_crossoptilon:500.0):357.0):475.0,(S_reevesii:500.0,S_ellioti:500.0):500.0):500.0,P_perdix:500.0):163.0,
(M_gallopavo:500.0,(F_canadensis:500.0,T_phasianellus:500.0):500.0):395.0):149.0,P_macrolopha:500.0):187.0,((T_temminckii:500.0,
T_blythii:500.0):500.0,L_impejanus:500.0):283.0):500.0):166.0,((A_rufa:500.0,A_chukar:500.0):500.0,C_japonica:500.0):480.0):199.0,
(((P_germaini:500.0,(P_inopinatum:500.0,(P_chalcurum:500.0,P_bicalcaratum:500.0):487.0):490.0):500.0,P_malacense:500.0):293.0,
P_napoleonis:500.0):500.0):440.0,R_rouloul:500.0):481.0,((O_pictus:500.0,C_virginianus:500.0):408.0,C_montezumae:500.0):500.0):325.0,
(N_meleagris:500.0,G_pucherani:500.0):500.0):500.0,(C_rubra:500.0,O_vetula:500.0):500.0):500.0,M_eremita:500.0):485.0,
A_lathami:500.0):500.0,L_ocellata:500.0);

((((((((C_virginianus:500.0,O_pictus:500.0):405.0,C_montezumae:500.0):500.0,(((((((((F_canadensis:500.0,
T_phasianellus:500.0):500.0,M_gallopavo:500.0):338.0,(((((((L_inornata:500.0,(L_nycthemera:500.0,L_swinhoii:500.0):495.0):500.0,
C_wallichii:500.0):328.0,C_crossoptilon:500.0):364.0,(C_pictus:500.0,P_colchicus:500.0):219.0):459.0,(S_ellioti:500.0,
S_reevesii:500.0):499.0):500.0,P_perdix:500.0):203.0,P_macrolopha:500.0):151.0):160.0,(L_impejanus:500.0,(T_temminckii:500.0,
T_blythii:500.0):500.0):256.0):500.0,(((P_muticus:500.0,P_cristatus:500.0):500.0,A_congensis:500.0):500.0,
A_argus:500.0):348.0):183.0,(B_thoracica:500.0,(((G_varius:500.0,G_lafayetii:500.0):290.0,G_gallus:500.0):422.0,
G_sonneratii:500.0):500.0):500.0):179.0,((A_chukar:500.0,A_rufa:500.0):500.0,C_japonica:500.0):487.0):190.0,
(P_napoleonis:500.0,((P_germaini:500.0,((P_chalcurum:500.0,P_bicalcaratum:500.0):487.0,P_inopinatum:500.0):491.0):500.0,P_malacense:500.0):295.0):500.0):412.0,
R_rouloul:500.0):487.0):328.0,(N_meleagris:500.0,G_pucherani:500.0):500.0):500.0,(O_vetula:500.0,C_rubra:500.0):500.0):500.0,
M_eremita:500.0):486.0,A_lathami:500.0):500.0,L_ocellata:500.0);

((((((((((((A_lathami:10.0,L_ocellata:10.0):3.205,M_eremita:10.0):10.0,(C_rubra:10.0,O_vetula:10.0):10.0):8.675,(G_pucherani:10.0,N_meleagris:10.0):10.0):0.774,((C_virginianus:10.0,O_pictus:10.0):3.32,C_montezumae:10.0):10.0):1.57,R_rouloul:10.0):0.688,(((((A_congensis:10.0,(P_cristatus:10.0,P_muticus:10.0):1.727):10.0,A_argus:10.0):0.495,(B_thoracica:10.0,(G_gallus:10.0,((G_lafayetii:10.0,G_sonneratii:10.0):0.508,G_varius:10.0):0.068):6.072):8.548):0.098,((A_chukar:10.0,A_rufa:10.0):10.0,C_japonica:10.0):1.444):0.0010,(((P_bicalcaratum:10.0,(P_chalcurum:10.0,P_inopinatum:10.0):0.293):0.085,P_germaini:10.0):1.381,(P_napoleonis:10.0,P_malacense:10.0):0.189):7.392):0.357):6.205,(L_impejanus:10.0,(T_blythii:10.0,T_temminckii:10.0):10.0):0.536):0.645,((((((C_wallichii:10.0,C_crossoptilon:10.0):0.272,((L_inornata:10.0,L_nycthemera:10.0):0.057,L_swinhoii:10.0):0.957):0.193,C_pictus:10.0):0.04,P_colchicus:10.0):0.079,(S_ellioti:10.0,S_reevesii:10.0):2.004):3.82,P_perdix:10.0):0.73):0.21,P_macrolopha:10.0):0.181,M_gallopavo:10.0):10.0,F_canadensis:10.0,T_phasianellus:10.0);

(((C_rubra:1.0,O_vetula:1.0):1.0,((G_pucherani:1.0,N_meleagris:1.0):1.0,(((C_virginianus:1.0,O_pictus:1.0):0.976,C_montezumae:1.0):1.0,(R_rouloul:1.0,(((((A_congensis:1.0,(P_cristatus:1.0,P_muticus:1.0):0.8810000000000002):1.0,A_argus:1.0):0.36299999999999955,(((A_chukar:1.0,A_rufa:1.0):1.0,C_japonica:1.0):0.8170000000000002,(B_thoracica:1.0,(G_gallus:1.0,((G_lafayetii:1.0,G_sonneratii:1.0):0.4109999999999996,G_varius:1.0):0.3129999999999997):0.9969999999999999):1.0):0.16999999999999993):0.1120000000000001,(((P_bicalcaratum:1.0,P_germaini:1.0):0.2990000000000004,(P_chalcurum:1.0,P_inopinatum:1.0):0.4450000000000003):0.7430000000000003,(P_napoleonis:1.0,P_malacense:1.0):0.4400000000000004):0.9969999999999999):0.2759999999999998,((L_impejanus:1.0,(T_blythii:1.0,T_temminckii:1.0):1.0):0.520999999999999,(((((((C_wallichii:1.0,C_crossoptilon:1.0):0.30799999999999983,((L_inornata:1.0,L_nycthemera:1.0):0.31599999999999984,L_swinhoii:1.0):0.516):0.242,C_pictus:1.0):0.11299999999999955,(S_ellioti:1.0,S_reevesii:1.0):0.8729999999999993):0.2030000000000003,P_colchicus:1.0):0.9089999999999998,P_perdix:1.0):0.5440000000000005,(P_macrolopha:1.0,(M_gallopavo:1.0,(F_canadensis:1.0,T_phasianellus:1.0):1.0):0.33000000000000007):0.31099999999999994):0.4930000000000003):0.9879999999999995):0.54):0.8150000000000004):0.6890000000000001):1.0):0.5,((A_lathami:1.0,L_ocellata:1.0):0.9730000000000008,M_eremita:1.0):0.5);

(P_chalcurum:0.984723029625,P_inopinatum:0.91212585892,(P_bicalcaratum:1.08020574058,(P_germaini:1.03802574161,(P_malacense:0.964333566565,(P_napoleonis:0.819192796747,((B_thoracica:0.568131648097,(G_gallus:0.999680528476,G_varius:0.963124391795,(G_lafayetii:0.938152199142,G_sonneratii:0.894992102241)92.80:0.371608351595)100.00:1.4705246019)100.00:1.94268546404,(C_japonica:0.927052389645,(A_chukar:0.500008928571,A_rufa:0.500116071429)100.00:1.39194761036)100.00:1.282729676,(A_argus:1.36449305568,(A_congensis:0.587682709872,(P_cristatus:0.563336836057,P_muticus:0.605288163943)100.00:0.775692290128)100.00:1.79302160632)96.20:0.584853923461,((((P_perdix:1.28892669277,((S_ellioti:0.770505993887,S_reevesii:0.811994006111)100.00:1.34317031162,(C_pictus:1.55983382181,P_colchicus:1.62252939355,((L_swinhoii:1.32490176687,(L_inornata:1.34811022102,L_nycthemera:1.16508284075)57.00:0.291889897415)100.00:0.995320631894,(C_wallichii:1.3258172614,C_crossoptilon:1.47336925665)84.20:0.464463827111)78.60:0.389437341918)74.40:0.347848847943)100.00:2.17788369353)98.20:0.652027663469,(P_macrolopha:1.41996721445,(M_gallopavo:1.32216548747,(F_canadensis:0.513456464511,T_phasianellus:0.511668535489)100.00:1.78805731224)87.80:0.45557130396)73.20:0.325036325528)99.00:0.626065741408,(L_impejanus:0.974656639394,(T_blythii:0.511878554378,T_temminckii:0.512621445622)100.00:1.5973350707)96.00:0.556161270611)100.00:2.58909564628,(R_rouloul:1.33544063897,((C_montezumae:0.545746315786,(C_virginianus:0.559511876873,O_pictus:0.533988123127)100.00:0.868128684213)100.00:1.52610398437,((G_pucherani:0.501207156245,N_meleagris:0.500292843755)100.00:1.30264512839,((C_rubra:0.501386042827,O_vetula:0.501738957173)100.00:1.00678944738,(M_eremita:0.5324375,(A_lathami:0.523710212068,L_ocellata:0.541164787932)100.00:0.9026875)100.00:1.04527305262)100.00:1.42352025271)95.00:0.568173364539)100.00:1.29932498603)100.00:0.691746950182)85.80:0.385492862668)100.00:2.29378430407)73.80:0.313891000405)100.00:1.24122735286)72.40:0.281779560042)84.60:0.378051640357);

(A_lathami:0.043736,L_ocellata:0.046231,(M_eremita:0.065844,((((((((A_congensis:0.02127,(P_cristatus:0.006868,P_muticus:0.004903):0.01238):0.050422,A_argus:0.057355):0.008174,((((A_chukar:0.004522,A_rufa:0.006134):0.068165,C_japonica:0.107689):0.028571,(B_thoracica:0.054194,(G_gallus:0.010625,((G_lafayetii:0.00964,G_sonneratii:0.011098):0.00407,G_varius:0.00881):0.003658):0.031895):0.041297):0.002547,(((P_bicalcaratum:0.003874,(P_chalcurum:0.003404,P_inopinatum:0.005902):9.58E-4):0.002894,P_germaini:0.007425):0.008231,(P_napoleonis:0.021637,P_malacense:0.016881):0.002364):0.065019):0.003159):0.005763,(((((((C_wallichii:0.025262,C_crossoptilon:0.02357):0.002503,((L_inornata:0.014618,L_nycthemera:0.012229):0.001587,L_swinhoii:0.016825):0.009546):0.00371,(C_pictus:0.022084,P_colchicus:0.031414):0.003284):0.003887,(S_ellioti:0.02208,S_reevesii:0.026288):0.01303):0.029393,P_perdix:0.089203):0.009478,(((F_canadensis:0.019833,T_phasianellus:0.029662):0.057657,M_gallopavo:0.0722):0.004799,P_macrolopha:0.063118):0.004088):0.004806,(L_impejanus:0.043313,(T_blythii:0.014467,T_temminckii:0.013788):0.040877):0.007399):0.041475):0.014914,R_rouloul:0.150345):0.03082,((C_virginianus:0.057691,O_pictus:0.050559):0.031768,C_montezumae:0.080728):0.129012):0.01498,(G_pucherani:0.036253,N_meleagris:0.034255):0.077327):0.140294,(C_rubra:0.031036,O_vetula:0.034849):0.163369):0.191471):0.031483);

(((((((((((((G_varius:500.0,(G_lafayetii:500.0,G_sonneratii:500.0):247.0):404.0,G_gallus:500.0):500.0,
B_thoracica:500.0):500.0,((A_rufa:500.0,A_chukar:500.0):500.0,C_japonica:500.0):500.0):314.0,((P_malacense:500.0,
(((P_bicalcaratum:500.0,P_chalcurum:500.0):462.0,P_inopinatum:500.0):495.0,P_germaini:500.0):500.0):338.0,P_napoleonis:500.0):500.0):310.0,
(A_congensis:500.0,(P_cristatus:500.0,P_muticus:500.0):500.0):500.0):450.0,(((((S_reevesii:500.0,S_ellioti:500.0):500.0,
((((L_nycthemera:500.0,L_swinhoii:500.0):301.0,L_inornata:500.0):500.0,(C_crossoptilon:500.0,C_wallichii:500.0):263.0):474.0,
(P_colchicus:500.0,C_pictus:500.0):425.0):478.0):500.0,P_perdix:500.0):500.0,(((F_canadensis:500.0,T_phasianellus:500.0):500.0,
M_gallopavo:500.0):499.0,P_macrolopha:500.0):458.0):499.0,(L_impejanus:500.0,(T_blythii:500.0,T_temminckii:500.0):500.0):500.0):500.0):500.0,
((O_pictus:500.0,C_virginianus:500.0):500.0,C_montezumae:500.0):500.0):500.0,(G_pucherani:500.0,N_meleagris:500.0):500.0):500.0,
(O_vetula:500.0,C_rubra:500.0):500.0):500.0,M_eremita:500.0):500.0,A_lathami:500.0):500.0,L_ocellata:500.0);

(((((((((((((P_inopinatum:500.0,(P_bicalcaratum:500.0,P_chalcurum:500.0):314.0):494.0,P_germaini:500.0):500.0,
P_malacense:500.0):250.0,P_napoleonis:500.0):500.0,((B_thoracica:500.0,(((G_lafayetii:500.0,G_sonneratii:500.0):298.0,G_varius:500.0):433.0,
G_gallus:500.0):500.0):500.0,(C_japonica:500.0,(A_rufa:500.0,A_chukar:500.0):500.0):500.0):244.0):359.0,
((P_cristatus:500.0,P_muticus:500.0):500.0,A_congensis:500.0):500.0):482.0,(((((((C_wallichii:500.0,C_crossoptilon:500.0):360.0,
(L_swinhoii:500.0,(L_inornata:500.0,L_nycthemera:500.0):258.0):500.0):484.0,(C_pictus:500.0,P_colchicus:500.0):427.0):447.0,
(S_reevesii:500.0,S_ellioti:500.0):500.0):500.0,P_perdix:500.0):500.0,(((F_canadensis:500.0,T_phasianellus:500.0):500.0,
M_gallopavo:500.0):497.0,P_macrolopha:500.0):494.0):500.0,((T_temminckii:500.0,T_blythii:500.0):500.0,L_impejanus:500.0):500.0):500.0):500.0,
(C_montezumae:500.0,(C_virginianus:500.0,O_pictus:500.0):500.0):500.0):500.0,(G_pucherani:500.0,N_meleagris:500.0):500.0):500.0,
(O_vetula:500.0,C_rubra:500.0):500.0):500.0,M_eremita:500.0):500.0,A_lathami:500.0):500.0,L_ocellata:500.0);

(G_gallus:0.984493942113,G_sonneratii:0.79188188665,(G_lafayetii:0.874170398322,(G_varius:0.874595949756,(B_thoracica:0.687629605954,(A_argus:1.44833447478,((L_impejanus:0.913099793272,(T_blythii:0.510382049144,T_temminckii:0.511217950855)100.00:1.59106440033)84.00:0.711061054429,(P_perdix:1.33559070303,P_macrolopha:1.47122361009,((S_ellioti:0.877065318376,S_reevesii:0.886464363189)96.80:1.00037140673,(P_colchicus:1.50700745238,C_pictus:1.28822696341,((L_inornata:0.969232244461,(L_nycthemera:1.00079440061,L_swinhoii:0.94361551695)64.20:0.6589834245)97.40:1.09402051935,(C_wallichii:1.00900878329,C_crossoptilon:1.10775967284)84.40:0.774620469818)59.80:0.554015073391)86.20:0.691140667292)100.00:2.10231424708,(M_gallopavo:1.16085798317,(F_canadensis:0.528949873737,T_phasianellus:0.523850126262)100.00:1.66630088476)82.60:0.716598135277)81.00:0.686764134132)100.00:2.10165890597,(P_malacense:0.745696974063,P_napoleonis:0.764196642586,(P_germaini:0.866542884644,(P_inopinatum:0.887079537345,(P_bicalcaratum:0.902905792903,P_chalcurum:0.897505063682)50.20:0.400063020907)68.00:0.452389229905)99.80:1.49505355541)100.00:2.12570337524,(A_congensis:0.522829492872,(P_cristatus:0.531372657031,P_muticus:0.510227342969)100.00:0.985970507127)100.00:1.669211833,(C_japonica:0.740234839401,(A_chukar:0.5,A_rufa:0.5)100.00:1.19195967883)99.20:1.46179909438,(R_rouloul:1.22037926273,((C_montezumae:0.5566,(C_virginianus:0.528328297179,O_pictus:0.584871702821)100.00:0.8302)100.00:1.60610994226,(((M_eremita:0.5126,(A_lathami:0.503325992032,L_ocellata:0.521874007968)100.00:0.9622)100.00:1.01633014116,(C_rubra:0.504257087158,O_vetula:0.500142912842)100.00:0.993469858836)100.00:1.40240335068,(G_pucherani:0.5,N_meleagris:0.5)100.00:1.4029291281)75.60:0.799552722354)97.60:1.10429100481)91.20:0.893453218768)100.00:1.61977530864)100.00:1.47527039405)73.40:0.392904426096)74.00:0.434484774999);

(A_lathami:0.525237694748,L_ocellata:0.541962305852,(M_eremita:0.533599999631,(((G_pucherani:0.501287269403,N_meleagris:0.500312730677)100.00:1.31390415647,((R_rouloul:1.37675279962,((((P_perdix:1.2890684707,((S_ellioti:0.788659156628,S_reevesii:0.832674176717)100.00:1.3348383785,(C_pictus:1.59865225565,P_colchicus:1.66423233076,((L_swinhoii:1.35314881259,(L_inornata:1.39715429979,L_nycthemera:1.16596888588)61.60:0.3264450447)99.80:0.920269971926,(C_wallichii:1.32069891069,C_crossoptilon:1.51243168427)83.80:0.530166247062)67.80:0.352152042413)60.20:0.314718785622)100.00:2.20439915943)98.20:0.669216929491,(P_macrolopha:1.39531281671,(M_gallopavo:1.35522861541,(F_canadensis:0.514348973973,T_phasianellus:0.512451026147)100.00:1.82302347225)78.80:0.410053245906)80.00:0.357590616115)98.60:0.620410313185,(L_impejanus:0.978048404591,(T_blythii:0.512666525023,T_temminckii:0.513466808517)100.00:1.60874720368)94.40:0.556389259801)100.00:2.59813259345,((P_napoleonis:0.819572220318,(P_malacense:0.978649665333,(P_germaini:1.04709069721,(P_bicalcaratum:1.06562468196,(P_chalcurum:0.96264254032,P_inopinatum:0.927597852164)90.00:0.414661592734)52.00:0.260315689119)100.00:1.2293284196)69.20:0.319149922473)100.00:2.29346074549,(B_thoracica:0.572930573079,(G_gallus:0.998390575113,G_varius:0.9417489975,(G_lafayetii:0.886047564069,G_sonneratii:0.911099925342)95.60:0.414125448561)100.00:1.44686942689)100.00:1.96517650442,(C_japonica:0.951764499728,(A_chukar:0.500009523813,A_rufa:0.500123809527)100.00:1.41330216696)100.00:1.25116587013,(A_argus:1.39517005135,(A_congensis:0.59360835062,(P_cristatus:0.567643970664,P_muticus:0.612222695696)100.00:0.760658316169)100.00:1.82303884038)93.00:0.556920522095)84.20:0.413016306535)98.00:0.623001590376)100.00:1.30147772922,(C_montezumae:0.542672045367,(C_virginianus:0.556587480168,O_pictus:0.530879187112)100.00:0.877727953532)100.00:1.53808503258)93.60:0.57869957834)100.00:1.43858223175,(C_rubra:0.501477573171,O_vetula:0.501855760329)100.00:1.00722445998)100.00:1.04730887355)100.00:0.899199999279);

(((((((((T_blythii:500.0,T_temminckii:500.0):500.0,L_impejanus:500.0):500.0,((((F_canadensis:500.0,T_phasianellus:500.0):500.0,
M_gallopavo:500.0):364.0,P_macrolopha:500.0):500.0,(((S_reevesii:500.0,S_ellioti:500.0):500.0,(((C_crossoptilon:500.0,
((L_nycthemera:500.0,L_inornata:500.0):229.0,L_swinhoii:500.0):499.0):283.0,C_wallichii:500.0):279.0,(C_pictus:500.0,
P_colchicus:500.0):434.0):233.0):500.0,P_perdix:500.0):500.0):494.0):500.0,((((C_japonica:500.0,(A_chukar:500.0,
A_rufa:500.0):500.0):500.0,((((G_sonneratii:500.0,G_lafayetii:500.0):342.0,G_varius:500.0):462.0,G_gallus:500.0):500.0,
B_thoracica:500.0):500.0):339.0,((((P_inopinatum:500.0,P_chalcurum:500.0):305.0,P_bicalcaratum:500.0):483.0,P_germaini:500.0):500.0,
(P_malacense:500.0,P_napoleonis:500.0):383.0):500.0):417.0,((P_muticus:500.0,P_cristatus:500.0):500.0,A_congensis:500.0):500.0):343.0):500.0,
((C_virginianus:500.0,O_pictus:500.0):500.0,C_montezumae:500.0):500.0):499.0,(G_pucherani:500.0,N_meleagris:500.0):500.0):500.0,
(O_vetula:500.0,C_rubra:500.0):500.0):500.0,(A_lathamitura:500.0,L_ocellata:500.0):500.0):500.0,M_eremita:500.0);

((((((((((((G_gallus:500.0,((G_sonneratii:500.0,G_lafayetii:500.0):367.0,G_varius:500.0):474.0):500.0,
B_thoracica:500.0):500.0,((A_chukar:500.0,A_rufa:500.0):500.0,C_japonica:500.0):500.0):326.0,((P_malacense:500.0,
P_napoleonis:500.0):300.0,(P_germaini:500.0,(P_bicalcaratum:500.0,(P_inopinatum:500.0,P_chalcurum:500.0):316.0):472.0):499.0):500.0):403.0,
((P_cristatus:500.0,P_muticus:500.0):500.0,A_congensis:500.0):500.0):343.0,(((((T_phasianellus:500.0,F_canadensis:500.0):500.0,
M_gallopavo:500.0):293.0,P_macrolopha:500.0):500.0,(((((C_wallichii:500.0,C_crossoptilon:500.0):234.0,((L_inornata:500.0,
L_nycthemera:500.0):301.0,L_swinhoii:500.0):500.0):299.0,(C_pictus:500.0,P_colchicus:500.0):382.0):219.0,(S_reevesii:500.0,
S_ellioti:500.0):500.0):500.0,P_perdix:500.0):500.0):496.0,((T_blythii:500.0,T_temminckii:500.0):500.0,L_impejanus:500.0):500.0):500.0):500.0,
((C_virginianus:500.0,O_pictus:500.0):500.0,C_montezumae:500.0):500.0):500.0,(G_pucherani:500.0,N_meleagris:500.0):500.0):500.0,
(C_rubra:500.0,O_vetula:500.0):500.0):500.0,M_eremita:500.0):500.0,A_lathamitura:500.0):500.0,L_ocellata:500.0);


((((((C_montezumae:500.0,C_virginianus:500.0):319.0,O_pictus:500.0):500.0,(((((((F_canadensis:500.0,T_phasianellus:500.0):500.0,
(((S_reevesii:500.0,S_ellioti:500.0):256.0,(((((L_swinhoii:500.0,L_nycthemera:500.0):430.0,L_inornata:500.0):254.0,
C_crossoptilon:500.0):201.0,C_wallichii:500.0):148.0,(P_colchicus:500.0,C_pictus:500.0):313.0):308.0):356.0,M_gallopavo:500.0):204.0):97.0,
((T_temminckii:500.0,T_blythii:500.0):494.0,(P_perdix:500.0,L_impejanus:500.0):142.0):28.0):146.0,P_macrolopha:500.0):448.0,
(A_argus:500.0,(A_congensis:500.0,(P_cristatus:500.0,P_muticus:500.0):496.0):500.0):300.0):258.0,(((((G_lafayetii:500.0,
G_gallus:500.0):249.0,G_varius:500.0):258.0,G_sonneratii:500.0):490.0,B_thoracica:500.0):451.0,((A_chukar:500.0,
A_rufa:500.0):500.0,R_rouloul:500.0):132.0):82.0):37.0,(((P_napoleonis:500.0,(((P_chalcurum:500.0,P_bicalcaratum:500.0):306.0,
P_inopinatum:500.0):475.0,P_germaini:500.0):487.0):269.0,P_malacense:500.0):500.0,C_japonica:500.0):105.0):183.0):255.0,
(((A_lathami:500.0,L_ocellata:500.0):417.0,M_eremita:500.0):481.0,(C_rubra:500.0,O_vetula:500.0):500.0):500.0):496.0,
G_pucherani:500.0):500.0,N_meleagris:500.0);

((((((((((((((P_germaini:500.0,P_inopinatum:500.0):212.0,(P_bicalcaratum:500.0,P_chalcurum:500.0):389.0):429.0,
P_malacense:500.0):283.0,P_napoleonis:500.0):500.0,((P_muticus:500.0,P_cristatus:500.0):484.0,A_congensis:500.0):500.0):78.0,
((((G_gallus:500.0,(G_varius:500.0,G_lafayetii:500.0):497.0):259.0,G_sonneratii:500.0):500.0,B_thoracica:500.0):477.0,
((A_rufa:500.0,A_chukar:500.0):500.0,C_japonica:500.0):332.0):56.0):73.0,((((L_impejanus:500.0,(T_temminckii:500.0,
T_blythii:500.0):500.0):213.0,(P_perdix:500.0,P_macrolopha:500.0):84.0):72.0,((F_canadensis:500.0,T_phasianellus:500.0):500.0,
M_gallopavo:500.0):175.0):96.0,(((L_swinhoii:500.0,L_nycthemera:500.0):389.0,L_inornata:500.0):496.0,(((P_colchicus:500.0,
(S_reevesii:500.0,S_ellioti:500.0):472.0):361.0,(C_pictus:500.0,C_wallichii:500.0):207.0):153.0,C_crossoptilon:500.0):236.0):498.0):298.0):130.0,
A_argus:500.0):321.0,R_rouloul:500.0):367.0,(C_montezumae:500.0,(O_pictus:500.0,C_virginianus:500.0):334.0):500.0):213.0,
(G_pucherani:500.0,N_meleagris:500.0):499.0):493.0,((L_ocellata:500.0,A_lathami:500.0):390.0,M_eremita:500.0):500.0):500.0,
O_vetula:500.0):500.0,C_rubra:500.0);

((((((((((((G_varius:500.0,G_gallus:500.0):491.0,(G_sonneratii:500.0,G_lafayetii:500.0):284.0):500.0,B_thoracica:500.0):450.0,
((A_argus:500.0,((P_muticus:500.0,P_cristatus:500.0):498.0,A_congensis:500.0):500.0):104.0,((A_chukar:500.0,
A_rufa:500.0):500.0,C_japonica:500.0):407.0):109.0):84.0,(((P_germaini:500.0,(P_inopinatum:500.0,(P_bicalcaratum:500.0,
P_chalcurum:500.0):321.0):462.0):478.0,P_malacense:500.0):262.0,P_napoleonis:500.0):500.0):84.0,((L_impejanus:500.0,
(((((F_canadensis:500.0,T_phasianellus:500.0):500.0,M_gallopavo:500.0):232.0,P_perdix:500.0):89.0,((((C_crossoptilon:500.0,
(((L_swinhoii:500.0,L_nycthemera:500.0):446.0,L_inornata:500.0):437.0,C_wallichii:500.0):381.0):230.0,P_colchicus:500.0):283.0,
C_pictus:500.0):359.0,(S_ellioti:500.0,S_reevesii:500.0):407.0):493.0):143.0,P_macrolopha:500.0):188.0):152.0,
(T_blythii:500.0,T_temminckii:500.0):500.0):486.0):252.0,R_rouloul:500.0):418.0,(C_montezumae:500.0,(C_virginianus:500.0,
O_pictus:500.0):340.0):500.0):196.0,(G_pucherani:500.0,N_meleagris:500.0):499.0):495.0,((A_lathami:500.0,
L_ocellata:500.0):442.0,M_eremita:500.0):500.0):500.0,C_rubra:500.0):500.0,O_vetula:500.0);

(((((((((((P_perdix:500.0,M_gallopavo:500.0):187.0,((T_blythii:500.0,T_temminckii:500.0):500.0,(((((((C_wallichii:500.0,
C_crossoptilon:500.0):180.0,((L_inornata:500.0,L_nycthemera:500.0):169.0,L_swinhoii:500.0):423.0):236.0,C_pictus:500.0):283.0,
(S_ellioti:500.0,S_reevesii:500.0):481.0):353.0,P_colchicus:500.0):498.0,P_macrolopha:500.0):207.0,(F_canadensis:500.0,
T_phasianellus:500.0):499.0):64.0):39.0):193.0,L_impejanus:500.0):458.0,(C_japonica:500.0,A_argus:500.0):186.0):57.0,
((((B_thoracica:500.0,(((G_lafayetii:500.0,G_sonneratii:500.0):234.0,G_gallus:500.0):465.0,G_varius:500.0):463.0):496.0,
(A_chukar:500.0,A_rufa:500.0):500.0):193.0,((P_cristatus:500.0,P_muticus:500.0):366.0,A_congensis:500.0):500.0):105.0,
(P_napoleonis:500.0,((P_inopinatum:500.0,((P_bicalcaratum:500.0,P_chalcurum:500.0):252.0,P_germaini:500.0):226.0):495.0,P_malacense:500.0):413.0):496.0):45.0):125.0,
R_rouloul:500.0):312.0,((O_pictus:500.0,C_virginianus:500.0):482.0,C_montezumae:500.0):500.0):374.0,(N_meleagris:500.0,
G_pucherani:500.0):499.0):500.0,(C_rubra:500.0,O_vetula:500.0):500.0):500.0,(A_lathami:500.0,L_ocellata:500.0):392.0):500.0,
M_eremita:500.0);

(((((((((((((((G_varius:500.0,(G_lafayetii:500.0,G_sonneratii:500.0):491.0):271.0,G_gallus:500.0):468.0,
B_thoracica:500.0):480.0,C_japonica:500.0):262.0,A_argus:500.0):127.0,(A_rufa:500.0,A_chukar:500.0):500.0):36.0,
(((((P_chalcurum:500.0,P_inopinatum:500.0):371.0,P_bicalcaratum:500.0):462.0,P_malacense:500.0):480.0,(P_napoleonis:500.0,
P_germaini:500.0):340.0):500.0,((A_congensis:500.0,P_cristatus:500.0):172.0,P_muticus:500.0):478.0):85.0):166.0,
R_rouloul:500.0):81.0,((((((L_inornata:500.0,P_colchicus:500.0):174.0,((C_wallichii:500.0,L_nycthemera:500.0):45.0,
((S_reevesii:500.0,S_ellioti:500.0):317.0,L_swinhoii:500.0):116.0):47.0):159.0,M_gallopavo:500.0):106.0,((C_pictus:500.0,
C_crossoptilon:500.0):83.0,(((T_temminckii:500.0,T_blythii:500.0):449.0,P_perdix:500.0):231.0,(F_canadensis:500.0,T_phasianellus:500.0):481.0):25.0):21.0):107.0,
P_macrolopha:500.0):341.0,L_impejanus:500.0):465.0):177.0,(N_meleagris:500.0,G_pucherani:500.0):500.0):277.0,
(C_montezumae:500.0,(C_virginianus:500.0,O_pictus:500.0):495.0):500.0):491.0,(O_vetula:500.0,C_rubra:500.0):500.0):500.0,
M_eremita:500.0):482.0,A_lathami:500.0):500.0,L_ocellata:500.0);

(((A_lathami:500.0,L_ocellata:500.0):318.0,((((G_pucherani:500.0,N_meleagris:500.0):500.0,((((((((P_macrolopha:500.0,
M_gallopavo:500.0):287.0,(T_phasianellus:500.0,F_canadensis:500.0):489.0):349.0,((((L_nycthemera:500.0,L_inornata:500.0):288.0,
(((S_reevesii:500.0,P_colchicus:500.0):88.0,(L_swinhoii:500.0,S_ellioti:500.0):221.0):51.0,C_pictus:500.0):115.0):98.0,
(C_crossoptilon:500.0,C_wallichii:500.0):442.0):441.0,P_perdix:500.0):349.0):464.0,(L_impejanus:500.0,(T_temminckii:500.0,
T_blythii:500.0):482.0):287.0):483.0,R_rouloul:500.0):265.0,((P_napoleonis:500.0,(P_malacense:500.0,(P_bicalcaratum:500.0,
((P_chalcurum:500.0,P_inopinatum:500.0):312.0,P_germaini:500.0):100.0):207.0):406.0):304.0,(C_japonica:500.0,(A_chukar:500.0,
A_rufa:500.0):500.0):406.0):195.0):364.0,((((G_sonneratii:500.0,G_varius:500.0):180.0,G_lafayetii:500.0):327.0,
G_gallus:500.0):481.0,B_thoracica:500.0):496.0):345.0,(A_argus:500.0,((P_cristatus:500.0,P_muticus:500.0):304.0,
A_congensis:500.0):496.0):246.0):178.0):293.0,((C_virginianus:500.0,O_pictus:500.0):499.0,C_montezumae:500.0):500.0):500.0,
(C_rubra:500.0,O_vetula:500.0):487.0):500.0):500.0,M_eremita:500.0);

((((((((((((T_blythii:500.0,T_temminckii:500.0):498.0,L_impejanus:500.0):461.0,(((((S_reevesii:500.0,S_ellioti:500.0):479.0,
C_wallichii:500.0):304.0,P_colchicus:500.0):325.0,((((L_nycthemera:500.0,L_inornata:500.0):480.0,L_swinhoii:500.0):169.0,
C_crossoptilon:500.0):189.0,C_pictus:500.0):292.0):462.0,P_perdix:500.0):477.0):312.0,(((T_phasianellus:500.0,F_canadensis:500.0):500.0,
M_gallopavo:500.0):383.0,P_macrolopha:500.0):474.0):486.0,(A_congensis:500.0,(P_muticus:500.0,P_cristatus:500.0):485.0):500.0):469.0,
(((((P_bicalcaratum:500.0,P_germaini:500.0):349.0,(P_chalcurum:500.0,P_inopinatum:500.0):239.0):499.0,(P_napoleonis:500.0,
P_malacense:500.0):339.0):500.0,((((G_gallus:500.0,G_sonneratii:500.0):365.0,(G_lafayetii:500.0,G_varius:500.0):500.0):462.0,
B_thoracica:500.0):500.0,((A_rufa:500.0,A_chukar:500.0):500.0,C_japonica:500.0):498.0):486.0):441.0,A_argus:500.0):282.0):466.0,
R_rouloul:500.0):481.0,((O_pictus:500.0,C_virginianus:500.0):500.0,C_montezumae:500.0):500.0):389.0,(G_pucherani:500.0,
N_meleagris:500.0):500.0):500.0,(C_rubra:500.0,O_vetula:500.0):500.0):500.0,(A_lathamitura:500.0,L_ocellata:500.0):498.0):500.0,
M_eremita:500.0);

((((((((C_virginianus:500.0,O_pictus:500.0):491.0,C_montezumae:500.0):498.0,((((A_argus:500.0,R_rouloul:500.0):217.0,
(((P_cristatus:500.0,P_muticus:500.0):489.0,A_congensis:500.0):493.0,(C_japonica:500.0,(A_rufa:500.0,A_chukar:500.0):499.0):425.0):151.0):65.0,
((((P_macrolopha:500.0,M_gallopavo:500.0):285.0,(((((P_colchicus:500.0,((C_pictus:500.0,C_crossoptilon:500.0):323.0,
((L_inornata:500.0,L_nycthemera:500.0):174.0,L_swinhoii:500.0):321.0):95.0):242.0,(S_reevesii:500.0,S_ellioti:500.0):420.0):292.0,
C_wallichii:500.0):321.0,(F_canadensis:500.0,T_phasianellus:500.0):497.0):258.0,P_perdix:500.0):242.0):241.0,((T_temminckii:500.0,
T_blythii:500.0):500.0,L_impejanus:500.0):377.0):380.0,(((((P_chalcurum:500.0,P_germaini:500.0):159.0,P_inopinatum:500.0):345.0,
P_bicalcaratum:500.0):375.0,P_malacense:500.0):307.0,P_napoleonis:500.0):500.0):308.0):97.0,((((G_varius:500.0,G_lafayetii:500.0):499.0,
G_sonneratii:500.0):253.0,G_gallus:500.0):498.0,B_thoracica:500.0):481.0):459.0):465.0,(N_meleagris:500.0,G_pucherani:500.0):498.0):477.0,
(C_rubra:500.0,O_vetula:500.0):500.0):500.0,M_eremita:500.0):436.0,A_lathami:500.0):500.0,L_ocellata:500.0);

(((((((((((P_bicalcaratum:500.0,((P_inopinatum:500.0,P_chalcurum:500.0):303.0,P_germaini:500.0):218.0):343.0,(P_malacense:500.0,
P_napoleonis:500.0):282.0):500.0,(A_argus:500.0,((P_cristatus:500.0,P_muticus:500.0):488.0,A_congensis:500.0):500.0):169.0):139.0,
((A_chukar:500.0,A_rufa:500.0):500.0,C_japonica:500.0):500.0):200.0,((((((F_canadensis:500.0,T_phasianellus:500.0):500.0,
(P_macrolopha:500.0,M_gallopavo:500.0):302.0):387.0,(T_temminckii:500.0,T_blythii:500.0):500.0):206.0,L_impejanus:500.0):370.0,
(((((L_inornata:500.0,(L_nycthemera:500.0,L_swinhoii:500.0):201.0):437.0,C_pictus:500.0):485.0,(C_crossoptilon:500.0,
C_wallichii:500.0):353.0):221.0,((S_ellioti:500.0,S_reevesii:500.0):452.0,P_colchicus:500.0):241.0):498.0,P_perdix:500.0):484.0):500.0,
((((G_sonneratii:500.0,G_lafayetii:500.0):494.0,G_varius:500.0):478.0,G_gallus:500.0):490.0,B_thoracica:500.0):500.0):195.0):452.0,
R_rouloul:500.0):494.0,((C_virginianus:500.0,O_pictus:500.0):444.0,C_montezumae:500.0):500.0):474.0,(N_meleagris:500.0,
G_pucherani:500.0):500.0):500.0,(C_rubra:500.0,O_vetula:500.0):499.0):500.0,(L_ocellata:500.0,A_lathamitura:500.0):500.0):500.0,
M_eremita:500.0);

((((((((((((((((F_canadensis:500.0,T_phasianellus:500.0):500.0,M_gallopavo:500.0):224.0,P_macrolopha:500.0):116.0,
(((S_ellioti:500.0,(((C_wallichii:500.0,L_inornata:500.0):250.0,((L_swinhoii:500.0,L_nycthemera:500.0):196.0,C_crossoptilon:500.0):178.0):195.0,
S_reevesii:500.0):124.0):196.0,(C_pictus:500.0,P_colchicus:500.0):414.0):474.0,P_perdix:500.0):284.0):274.0,
L_impejanus:500.0):247.0,(T_temminckii:500.0,T_blythii:500.0):497.0):476.0,((A_rufa:500.0,A_chukar:500.0):500.0,
C_japonica:500.0):434.0):151.0,((((P_germaini:500.0,P_chalcurum:500.0):180.0,P_bicalcaratum:500.0):362.0,P_inopinatum:500.0):321.0,
(P_napoleonis:500.0,P_malacense:500.0):234.0):498.0):344.0,(B_thoracica:500.0,((G_lafayetii:500.0,(G_varius:500.0,G_gallus:500.0):315.0):334.0,
G_sonneratii:500.0):500.0):498.0):390.0,((P_muticus:500.0,A_congensis:500.0):288.0,P_cristatus:500.0):500.0):198.0,
(((C_virginianus:500.0,O_pictus:500.0):497.0,C_montezumae:500.0):500.0,R_rouloul:500.0):317.0):168.0,A_argus:500.0):499.0,
(N_meleagris:500.0,G_pucherani:500.0):498.0):499.0,((L_ocellata:500.0,A_lathamitura:500.0):487.0,M_eremita:500.0):500.0):500.0,
C_rubra:500.0):500.0,O_vetula:500.0);

(((((((((((((G_lafayetii:500.0,(G_sonneratii:500.0,G_gallus:500.0):372.0):378.0,G_varius:500.0):500.0,
B_thoracica:500.0):500.0,((A_congensis:500.0,(P_cristatus:500.0,P_muticus:500.0):499.0):500.0,A_argus:500.0):358.0):368.0,
(P_napoleonis:500.0,(((P_germaini:500.0,P_bicalcaratum:500.0):358.0,(P_chalcurum:500.0,P_inopinatum:500.0):328.0):500.0,P_malacense:500.0):284.0):500.0):298.0,
((A_rufa:500.0,A_chukar:500.0):500.0,C_japonica:500.0):489.0):191.0,(((((((((C_pictus:500.0,P_colchicus:500.0):388.0,
C_crossoptilon:500.0):330.0,C_wallichii:500.0):376.0,((L_swinhoii:500.0,L_nycthemera:500.0):330.0,L_inornata:500.0):320.0):268.0,
(S_ellioti:500.0,S_reevesii:500.0):498.0):500.0,P_macrolopha:500.0):294.0,P_perdix:500.0):353.0,((T_phasianellus:500.0,
F_canadensis:500.0):500.0,M_gallopavo:500.0):488.0):437.0,((T_blythii:500.0,T_temminckii:500.0):500.0,L_impejanus:500.0):497.0):500.0):485.0,
R_rouloul:500.0):500.0,((C_virginianus:500.0,O_pictus:500.0):500.0,C_montezumae:500.0):500.0):498.0,(N_meleagris:500.0,
G_pucherani:500.0):500.0):500.0,(C_rubra:500.0,O_vetula:500.0):500.0):500.0,(L_ocellata:500.0,A_lathamitura:500.0):469.0):500.0,
M_eremita:500.0);

(((((((C_japonica:500.0,(((M_gallopavo:500.0,((((C_pictus:500.0,L_inornata:500.0):191.0,((S_reevesii:500.0,
S_ellioti:500.0):474.0,(((C_wallichii:500.0,C_crossoptilon:500.0):408.0,L_swinhoii:500.0):368.0,L_nycthemera:500.0):95.0):63.0):273.0,
P_perdix:500.0):232.0,P_colchicus:500.0):445.0):181.0,(P_macrolopha:500.0,(((T_temminckii:500.0,T_blythii:500.0):500.0,
L_impejanus:500.0):277.0,(T_phasianellus:500.0,F_canadensis:500.0):497.0):189.0):70.0):479.0,(A_rufa:500.0,A_chukar:500.0):500.0):301.0):134.0,
(((((P_germaini:500.0,(P_chalcurum:500.0,P_inopinatum:500.0):362.0):165.0,P_bicalcaratum:500.0):244.0,(P_napoleonis:500.0,
P_malacense:500.0):337.0):489.0,(((P_cristatus:500.0,P_muticus:500.0):487.0,A_congensis:500.0):473.0,A_argus:500.0):188.0):88.0,
R_rouloul:500.0):58.0):214.0,((((G_lafayetii:500.0,G_sonneratii:500.0):396.0,G_varius:500.0):383.0,G_gallus:500.0):498.0,
B_thoracica:500.0):498.0):387.0,(C_montezumae:500.0,(C_virginianus:500.0,O_pictus:500.0):375.0):445.0):416.0,
((O_vetula:500.0,C_rubra:500.0):500.0,((A_lathami:500.0,L_ocellata:500.0):481.0,M_eremita:500.0):500.0):482.0):493.0,
G_pucherani:500.0):500.0,N_meleagris:500.0);

((((((((((((((C_crossoptilon:500.0,(P_colchicus:500.0,C_pictus:500.0):261.0):183.0,((L_inornata:500.0,
L_swinhoii:500.0):437.0,L_nycthemera:500.0):492.0):231.0,(S_ellioti:500.0,S_reevesii:500.0):360.0):294.0,C_wallichii:500.0):500.0,
P_macrolopha:500.0):53.0,((F_canadensis:500.0,T_phasianellus:500.0):500.0,P_perdix:500.0):118.0):115.0,((T_temminckii:500.0,
T_blythii:500.0):500.0,L_impejanus:500.0):255.0):163.0,M_gallopavo:500.0):500.0,((((P_malacense:500.0,P_napoleonis:500.0):446.0,
((P_inopinatum:500.0,P_chalcurum:500.0):431.0,(P_bicalcaratum:500.0,P_germaini:500.0):424.0):463.0):500.0,(((P_muticus:500.0,
P_cristatus:500.0):465.0,A_congensis:500.0):500.0,A_argus:500.0):244.0):94.0,((B_thoracica:500.0,(((G_varius:500.0,
G_gallus:500.0):359.0,G_lafayetii:500.0):270.0,G_sonneratii:500.0):499.0):499.0,((A_rufa:500.0,A_chukar:500.0):500.0,
C_japonica:500.0):382.0):174.0):226.0):181.0,R_rouloul:500.0):432.0,(N_meleagris:500.0,G_pucherani:500.0):500.0):293.0,
(((A_lathami:500.0,L_ocellata:500.0):469.0,M_eremita:500.0):500.0,(C_rubra:500.0,O_vetula:500.0):500.0):500.0):500.0,
(C_virginianus:500.0,O_pictus:500.0):500.0):500.0,C_montezumae:500.0);

(((((((((((P_macrolopha:500.0,((((L_swinhoii:500.0,C_crossoptilon:500.0):468.0,(C_wallichii:500.0,L_inornata:500.0):307.0):368.0,
(S_ellioti:500.0,S_reevesii:500.0):483.0):425.0,(C_pictus:500.0,(L_nycthemera:500.0,P_colchicus:500.0):301.0):449.0):500.0):87.0,
(((F_canadensis:500.0,T_phasianellus:500.0):500.0,P_perdix:500.0):235.0,M_gallopavo:500.0):113.0):247.0,(T_temminckii:500.0,
T_blythii:500.0):500.0):147.0,L_impejanus:500.0):499.0,((((G_sonneratii:500.0,G_lafayetii:500.0):340.0,G_varius:500.0):224.0,
G_gallus:500.0):500.0,B_thoracica:500.0):500.0):365.0,(((A_chukar:500.0,A_rufa:500.0):500.0,C_japonica:500.0):481.0,
((((((P_bicalcaratum:500.0,(P_germaini:500.0,P_inopinatum:500.0):315.0):324.0,P_malacense:500.0):184.0,P_chalcurum:500.0):265.0,
P_napoleonis:500.0):500.0,A_argus:500.0):323.0,(A_congensis:500.0,(P_cristatus:500.0,P_muticus:500.0):469.0):500.0):292.0):341.0):453.0,
R_rouloul:500.0):378.0,(C_montezumae:500.0,(C_virginianus:500.0,O_pictus:500.0):262.0):500.0):468.0,((M_eremita:500.0,
(L_ocellata:500.0,A_lathami:500.0):498.0):500.0,(C_rubra:500.0,O_vetula:500.0):500.0):500.0):500.0,
N_meleagris:500.0):500.0,G_pucherani:500.0);

((((((((A_congensis:500.0,(P_cristatus:500.0,P_muticus:500.0):421.0):413.0,((((((((T_temminckii:500.0,
T_blythii:500.0):485.0,((((S_reevesii:500.0,S_ellioti:500.0):392.0,(((C_wallichii:500.0,C_crossoptilon:500.0):164.0,
L_inornata:500.0):68.0,(L_nycthemera:500.0,L_swinhoii:500.0):284.0):270.0):140.0,C_pictus:500.0):340.0,P_colchicus:500.0):409.0):190.0,
(M_gallopavo:500.0,L_impejanus:500.0):164.0):70.0,(F_canadensis:500.0,T_phasianellus:500.0):498.0):99.0,P_macrolopha:500.0):94.0,
P_perdix:500.0):138.0,((((G_gallus:500.0,G_varius:500.0):148.0,G_sonneratii:500.0):288.0,G_lafayetii:500.0):378.0,
B_thoracica:500.0):493.0):31.0,((C_montezumae:500.0,(C_virginianus:500.0,O_pictus:500.0):484.0):500.0,A_argus:500.0):56.0):57.0):81.0,
((((P_inopinatum:500.0,(P_germaini:500.0,(P_chalcurum:500.0,P_bicalcaratum:500.0):235.0):156.0):416.0,(P_malacense:500.0,
P_napoleonis:500.0):302.0):496.0,R_rouloul:500.0):316.0,((A_rufa:500.0,A_chukar:500.0):500.0,C_japonica:500.0):377.0):138.0):235.0,
(N_meleagris:500.0,G_pucherani:500.0):500.0):500.0,(C_rubra:500.0,O_vetula:500.0):489.0):500.0,M_eremita:500.0):494.0,
A_lathami:500.0):500.0,L_ocellata:500.0);

(((((((((((((((P_bicalcaratum:500.0,(P_inopinatum:500.0,P_germaini:500.0):314.0):182.0,P_chalcurum:500.0):481.0,
P_napoleonis:500.0):408.0,P_malacense:500.0):500.0,(A_congensis:500.0,(P_cristatus:500.0,P_muticus:500.0):476.0):500.0):188.0,
(((G_lafayetii:500.0,(G_gallus:500.0,G_sonneratii:500.0):497.0):470.0,G_varius:500.0):500.0,B_thoracica:500.0):320.0):51.0,
(((A_chukar:500.0,A_rufa:500.0):500.0,C_japonica:500.0):347.0,A_argus:500.0):142.0):87.0,((L_impejanus:500.0,
(((((T_phasianellus:500.0,F_canadensis:500.0):452.0,M_gallopavo:500.0):175.0,P_perdix:500.0):137.0,(((S_reevesii:500.0,
(C_wallichii:500.0,C_crossoptilon:500.0):406.0):112.0,S_ellioti:500.0):59.0,(((L_inornata:500.0,L_nycthemera:500.0):292.0,
C_pictus:500.0):180.0,(L_swinhoii:500.0,P_colchicus:500.0):259.0):108.0):234.0):138.0,(T_temminckii:500.0,T_blythii:500.0):500.0):162.0):177.0,
P_macrolopha:500.0):444.0):364.0,R_rouloul:500.0):368.0,((O_pictus:500.0,C_virginianus:500.0):500.0,C_montezumae:500.0):500.0):287.0,
(N_meleagris:500.0,G_pucherani:500.0):500.0):496.0,(C_rubra:500.0,O_vetula:500.0):500.0):500.0,M_eremita:500.0):489.0,
A_lathamitura:500.0):500.0,L_ocellata:500.0);

(((((((((((((P_bicalcaratum:500.0,(P_inopinatum:500.0,P_chalcurum:500.0):438.0):388.0,P_germaini:500.0):472.0,
(P_malacense:500.0,P_napoleonis:500.0):274.0):500.0,(B_thoracica:500.0,(((G_sonneratii:500.0,G_lafayetii:500.0):182.0,G_gallus:500.0):334.0,
G_varius:500.0):500.0):500.0):165.0,((P_muticus:500.0,P_cristatus:500.0):500.0,A_congensis:500.0):500.0):213.0,
((A_rufa:500.0,A_chukar:500.0):500.0,C_japonica:500.0):499.0):217.0,A_argus:500.0):279.0,(((((((S_reevesii:500.0,
S_ellioti:500.0):383.0,(((P_colchicus:500.0,((L_inornata:500.0,L_nycthemera:500.0):378.0,L_swinhoii:500.0):327.0):248.0,
(C_crossoptilon:500.0,C_wallichii:500.0):207.0):314.0,C_pictus:500.0):219.0):499.0,P_perdix:500.0):334.0,(P_macrolopha:500.0,
(F_canadensis:500.0,T_phasianellus:500.0):500.0):337.0):332.0,M_gallopavo:500.0):422.0,(T_blythii:500.0,T_temminckii:500.0):500.0):288.0,
L_impejanus:500.0):500.0):248.0,R_rouloul:500.0):490.0,(((C_virginianus:500.0,O_pictus:500.0):325.0,C_montezumae:500.0):500.0,
(N_meleagris:500.0,G_pucherani:500.0):500.0):282.0):500.0,(C_rubra:500.0,O_vetula:500.0):500.0):500.0,
(A_lathami:500.0,L_ocellata:500.0):500.0):500.0,M_eremita:500.0);

(((((((((((((((((S_reevesii:500.0,S_ellioti:500.0):484.0,C_pictus:500.0):202.0,C_wallichii:500.0):215.0,
P_colchicus:500.0):165.0,C_crossoptilon:500.0):364.0,((L_inornata:500.0,L_swinhoii:500.0):318.0,L_nycthemera:500.0):361.0):496.0,
P_perdix:500.0):500.0,(((F_canadensis:500.0,T_phasianellus:500.0):500.0,M_gallopavo:500.0):275.0,P_macrolopha:500.0):487.0):357.0,
((T_blythii:500.0,T_temminckii:500.0):500.0,L_impejanus:500.0):500.0):498.0,((((((G_varius:500.0,(G_lafayetii:500.0,
G_sonneratii:500.0):467.0):330.0,G_gallus:500.0):500.0,B_thoracica:500.0):498.0,((A_chukar:500.0,A_rufa:500.0):500.0,
C_japonica:500.0):499.0):281.0,(((P_muticus:500.0,P_cristatus:500.0):500.0,A_congensis:500.0):500.0,A_argus:500.0):379.0):225.0,
(((P_germaini:500.0,((P_bicalcaratum:500.0,P_chalcurum:500.0):457.0,P_inopinatum:500.0):329.0):492.0,P_malacense:500.0):456.0,
P_napoleonis:500.0):500.0):329.0):241.0,R_rouloul:500.0):498.0,((C_virginianus:500.0,O_pictus:500.0):500.0,
C_montezumae:500.0):500.0):313.0,(G_pucherani:500.0,N_meleagris:500.0):500.0):500.0,(O_vetula:500.0,C_rubra:500.0):500.0):500.0,
M_eremita:500.0):483.0,A_lathamitura:500.0):500.0,L_ocellata:500.0);

((((((((((A_rufa:36000.0,A_chukar:36000.0):36000.0,C_japonica:36000.0):36000.0,((((((P_muticus:36000.0,P_cristatus:36000.0):36000.0,
A_congensis:36000.0):36000.0,A_argus:36000.0):33715.0,((((((((((L_nycthemera:36000.0,L_swinhoii:36000.0):36000.0,L_inornata:36000.0):36000.0,
C_wallichii:36000.0):20639.0,C_crossoptilon:36000.0):36000.0,(C_pictus:36000.0,P_colchicus:36000.0):15965.0):35975.0,(S_ellioti:36000.0,
S_reevesii:36000.0):36000.0):36000.0,P_perdix:36000.0):31914.0,P_macrolopha:36000.0):23060.0,((T_phasianellus:36000.0,F_canadensis:36000.0):36000.0,
M_gallopavo:36000.0):35880.0):18181.0,((T_blythii:36000.0,T_temminckii:36000.0):36000.0,L_impejanus:36000.0):24767.0):36000.0):20597.0,
((G_sonneratii:36000.0,(G_lafayetii:36000.0,(G_gallus:36000.0,G_varius:36000.0):35858.0):35631.0):36000.0,B_thoracica:36000.0):36000.0):21282.0,
(((((P_bicalcaratum:36000.0,P_chalcurum:36000.0):36000.0,P_inopinatum:36000.0):35933.0,P_germaini:36000.0):35896.0,P_malacense:36000.0):16676.0,
P_napoleonis:36000.0):36000.0):21613.0):35993.0,R_rouloul:36000.0):36000.0,(G_pucherani:36000.0,N_meleagris:36000.0):36000.0):19650.0,
(C_montezumae:36000.0,(C_virginianus:36000.0,O_pictus:36000.0):35942.0):36000.0):36000.0,(C_rubra:36000.0,O_vetula:36000.0):36000.0):36000.0,
M_eremita:36000.0):36000.0,L_ocellata:36000.0):36000.0,A_lathami:36000.0);

(((((((((((((((S_ellioti:36000.0,S_reevesii:36000.0):36000.0,(((L_swinhoii:36000.0,(L_nycthemera:36000.0,L_inornata:36000.0):12411.0):35997.0,
(C_wallichii:36000.0,C_crossoptilon:36000.0):13591.0):27803.0,C_pictus:36000.0):29961.0):35225.0,P_colchicus:36000.0):36000.0,(T_temminckii:36000.0,
T_blythii:36000.0):36000.0):4639.0,((((T_phasianellus:36000.0,F_canadensis:36000.0):36000.0,M_gallopavo:36000.0):8804.0,P_macrolopha:36000.0):12781.0,
P_perdix:36000.0):2992.0):8558.0,L_impejanus:36000.0):36000.0,(A_argus:36000.0,C_japonica:36000.0):16634.0):7840.0,((((P_inopinatum:36000.0,
((P_bicalcaratum:36000.0,P_chalcurum:36000.0):7378.0,P_germaini:36000.0):7371.0):36000.0,P_malacense:36000.0):32584.0,P_napoleonis:36000.0):36000.0,
(((P_muticus:36000.0,P_cristatus:36000.0):31553.0,A_congensis:36000.0):36000.0,(((((G_lafayetii:36000.0,G_sonneratii:36000.0):12044.0,
G_gallus:36000.0):35986.0,G_varius:36000.0):34583.0,B_thoracica:36000.0):36000.0,(A_chukar:36000.0,A_rufa:36000.0):36000.0):14613.0):12144.0):8357.0):9323.0,
R_rouloul:36000.0):32908.0,((C_virginianus:36000.0,O_pictus:36000.0):35545.0,C_montezumae:36000.0):36000.0):30968.0,(N_meleagris:36000.0,
G_pucherani:36000.0):36000.0):35999.0,(O_vetula:36000.0,C_rubra:36000.0):36000.0):36000.0,M_eremita:36000.0):35277.0,
L_ocellata:36000.0):36000.0,A_lathami:36000.0);

(A_lathami:36000.0,((((((((L_impejanus:36000.0,((((T_phasianellus:36000.0,F_canadensis:36000.0):36000.0,P_macrolopha:36000.0):3552.0,
(M_gallopavo:36000.0,(P_perdix:36000.0,(T_blythii:36000.0,T_temminckii:36000.0):35840.0):24153.0):4040.0):1688.0,(((((L_inornata:36000.0,
P_colchicus:36000.0):28465.0,(S_ellioti:36000.0,S_reevesii:36000.0):33058.0):5220.0,(L_swinhoii:36000.0,L_nycthemera:36000.0):5764.0):22675.0,
(C_crossoptilon:36000.0,C_pictus:36000.0):13532.0):26731.0,C_wallichii:36000.0):12264.0):17906.0):36000.0,(((((P_cristatus:36000.0,
A_congensis:36000.0):12022.0,P_muticus:36000.0):35997.0,((P_malacense:36000.0,((P_inopinatum:36000.0,P_chalcurum:36000.0):12161.0,P_bicalcaratum:36000.0):35977.0):36000.0,
(P_germaini:36000.0,P_napoleonis:36000.0):30931.0):36000.0):3872.0,((((((G_sonneratii:36000.0,G_lafayetii:36000.0):36000.0,G_varius:36000.0):27877.0,
G_gallus:36000.0):35923.0,B_thoracica:36000.0):35997.0,C_japonica:36000.0):26912.0,A_argus:36000.0):5213.0):2134.0,(A_rufa:36000.0,
A_chukar:36000.0):36000.0):10506.0):9594.0,R_rouloul:36000.0):20730.0,(G_pucherani:36000.0,N_meleagris:36000.0):36000.0):26099.0,
((C_virginianus:36000.0,O_pictus:36000.0):35999.0,C_montezumae:36000.0):36000.0):36000.0,(O_vetula:36000.0,C_rubra:36000.0):36000.0):36000.0,
M_eremita:36000.0):35997.0,L_ocellata:36000.0):36000.0);

(((((((((((P_napoleonis:36001.0,(((P_bicalcaratum:36001.0,(P_chalcurum:36001.0,P_inopinatum:36001.0):34795.0):7177.0,P_germaini:36001.0):7227.0,
P_malacense:36001.0):35125.0):34501.0,((A_chukar:36001.0,A_rufa:36001.0):36001.0,C_japonica:36001.0):35624.0):25131.0,(((L_impejanus:36001.0,
(T_blythii:36001.0,T_temminckii:36001.0):35996.0):17511.0,(((F_canadensis:36001.0,T_phasianellus:36001.0):36001.0,(M_gallopavo:36001.0,P_macrolopha:36001.0):19622.0):34560.0,
((((((P_colchicus:36001.0,(L_inornata:36001.0,L_nycthemera:36001.0):30924.0):13351.0,L_swinhoii:36001.0):25689.0,(S_ellioti:36001.0,
S_reevesii:36001.0):28559.0):9316.0,C_pictus:36001.0):13515.0,(C_wallichii:36001.0,C_crossoptilon:36001.0):35807.0):35643.0,P_perdix:36001.0):35227.0):35983.0):36001.0,
R_rouloul:36001.0):27613.0):35992.0,((G_gallus:36001.0,(G_lafayetii:36001.0,(G_varius:36001.0,G_sonneratii:36001.0):11406.0):27382.0):35999.0,
B_thoracica:36001.0):36001.0):30824.0,(((P_cristatus:36001.0,P_muticus:36001.0):30070.0,A_congensis:36001.0):36001.0,A_argus:36001.0):21982.0):28722.0,
(G_pucherani:36001.0,N_meleagris:36001.0):36001.0):22423.0,(C_montezumae:36001.0,(C_virginianus:36001.0,O_pictus:36001.0):35998.0):36001.0):36001.0,
(O_vetula:36001.0,C_rubra:36001.0):36001.0):36001.0,M_eremita:36001.0):28387.0,L_ocellata:36001.0):36001.0,A_lathami:36001.0);

((((((((((((((L_swinhoii:36000.0,((C_pictus:36000.0,(L_inornata:36000.0,L_nycthemera:36000.0):35990.0):24917.0,C_crossoptilon:36000.0):25399.0):34597.0,
((C_wallichii:36000.0,(S_ellioti:36000.0,S_reevesii:36000.0):35985.0):20343.0,P_colchicus:36000.0):35861.0):35995.0,P_perdix:36000.0):35997.0,
((T_temminckii:36000.0,T_blythii:36000.0):36000.0,L_impejanus:36000.0):35991.0):23129.0,(((F_canadensis:36000.0,T_phasianellus:36000.0):36000.0,
M_gallopavo:36000.0):18308.0,P_macrolopha:36000.0):35997.0):35999.0,((P_muticus:36000.0,P_cristatus:36000.0):35990.0,A_congensis:36000.0):36000.0):36000.0,
((((P_malacense:36000.0,P_napoleonis:36000.0):34978.0,((P_bicalcaratum:36000.0,P_germaini:36000.0):34579.0,(P_inopinatum:36000.0,P_chalcurum:36000.0):15598.0):36000.0):36000.0,
((((G_sonneratii:36000.0,G_gallus:36000.0):35934.0,(G_lafayetii:36000.0,G_varius:36000.0):36000.0):35698.0,B_thoracica:36000.0):36000.0,
(C_japonica:36000.0,(A_rufa:36000.0,A_chukar:36000.0):36000.0):36000.0):36000.0):36000.0,A_argus:36000.0):23572.0):35998.0,
R_rouloul:36000.0):35995.0,((C_virginianus:36000.0,O_pictus:36000.0):36000.0,C_montezumae:36000.0):36000.0):21476.0,(G_pucherani:36000.0,
N_meleagris:36000.0):36000.0):36000.0,(C_rubra:36000.0,O_vetula:36000.0):36000.0):36000.0,M_eremita:36000.0):35999.0,L_ocellata:36000.0):36000.0,
A_lathami:36000.0);

((((((((O_pictus:36000.0,C_virginianus:36000.0):35968.0,C_montezumae:36000.0):36000.0,((((((T_temminckii:36000.0,T_blythii:36000.0):36000.0,
L_impejanus:36000.0):27167.0,(((((((P_colchicus:36000.0,((L_inornata:36000.0,L_swinhoii:36000.0):12018.0,L_nycthemera:36000.0):33683.0):8497.0,
(C_crossoptilon:36000.0,C_pictus:36000.0):34180.0):15125.0,(S_ellioti:36000.0,S_reevesii:36000.0):35994.0):32818.0,C_wallichii:36000.0):30574.0,
P_perdix:36000.0):20803.0,(F_canadensis:36000.0,T_phasianellus:36000.0):36000.0):19097.0,(M_gallopavo:36000.0,P_macrolopha:36000.0):22581.0):33846.0):35948.0,
(((P_chalcurum:36000.0,P_germaini:36000.0):7158.0,(P_inopinatum:36000.0,P_bicalcaratum:36000.0):7026.0):32539.0,(P_napoleonis:36000.0,P_malacense:36000.0):12376.0):36000.0):34577.0,
((((P_cristatus:36000.0,P_muticus:36000.0):35934.0,A_congensis:36000.0):36000.0,((A_rufa:36000.0,A_chukar:36000.0):36000.0,
C_japonica:36000.0):35999.0):9924.0,(R_rouloul:36000.0,A_argus:36000.0):14986.0):3476.0):5604.0,((G_gallus:36000.0,
((G_lafayetii:36000.0,G_varius:36000.0):36000.0,G_sonneratii:36000.0):17696.0):36000.0,B_thoracica:36000.0):36000.0):36000.0):33921.0,
(G_pucherani:36000.0,N_meleagris:36000.0):36000.0):35933.0,(C_rubra:36000.0,O_vetula:36000.0):36000.0):36000.0,M_eremita:36000.0):31240.0,
L_ocellata:36000.0):36000.0,A_lathami:36000.0);

(((((((((((((((L_swinhoii:36000.0,L_nycthemera:36000.0):14558.0,L_inornata:36000.0):35926.0,C_pictus:36000.0):36000.0,
(C_wallichii:36000.0,C_crossoptilon:36000.0):26521.0):11270.0,((S_ellioti:36000.0,S_reevesii:36000.0):35985.0,P_colchicus:36000.0):19228.0):36000.0,
P_perdix:36000.0):36000.0,((T_blythii:36000.0,T_temminckii:36000.0):36000.0,(L_impejanus:36000.0,((F_canadensis:36000.0,T_phasianellus:36000.0):36000.0,
(P_macrolopha:36000.0,M_gallopavo:36000.0):24197.0):35740.0):14251.0):33392.0):36000.0,(((((G_lafayetii:36000.0,G_sonneratii:36000.0):36000.0,
G_varius:36000.0):36000.0,G_gallus:36000.0):36000.0,B_thoracica:36000.0):36000.0,(((A_rufa:36000.0,A_chukar:36000.0):36000.0,
C_japonica:36000.0):36000.0,((A_argus:36000.0,((P_muticus:36000.0,P_cristatus:36000.0):35989.0,A_congensis:36000.0):36000.0):11453.0,
((P_malacense:36000.0,P_napoleonis:36000.0):25606.0,(P_bicalcaratum:36000.0,((P_inopinatum:36000.0,P_chalcurum:36000.0):25413.0,P_germaini:36000.0):17372.0):27016.0):36000.0):8579.0):16324.0):13195.0):36000.0,
R_rouloul:36000.0):36000.0,(C_montezumae:36000.0,(O_pictus:36000.0,C_virginianus:36000.0):35863.0):36000.0):35212.0,(N_meleagris:36000.0,
G_pucherani:36000.0):36000.0):36000.0,(O_vetula:36000.0,C_rubra:36000.0):36000.0):36000.0,M_eremita:36000.0):36000.0,
L_ocellata:36000.0):36000.0,A_lathami:36000.0);

((((((((((((((((((((L_nycthemera:36000.0,L_swinhoii:36000.0):21738.0,(C_crossoptilon:36000.0,(C_wallichii:36000.0,L_inornata:36000.0):34571.0):18792.0):31893.0,
S_reevesii:36000.0):12580.0,S_ellioti:36000.0):30990.0,(C_pictus:36000.0,P_colchicus:36000.0):35999.0):35998.0,P_perdix:36000.0):25239.0,
((M_gallopavo:36000.0,(F_canadensis:36000.0,T_phasianellus:36000.0):36000.0):23031.0,P_macrolopha:36000.0):14365.0):33066.0,L_impejanus:36000.0):19911.0,
(T_temminckii:36000.0,T_blythii:36000.0):36000.0):36000.0,((A_rufa:36000.0,A_chukar:36000.0):36000.0,C_japonica:36000.0):35969.0):12078.0,
((((P_bicalcaratum:36000.0,P_germaini:36000.0):13539.0,P_chalcurum:36000.0):35959.0,P_inopinatum:36000.0):32357.0,(P_napoleonis:36000.0,P_malacense:36000.0):24174.0):36000.0):35764.0,
((G_sonneratii:36000.0,(G_lafayetii:36000.0,(G_gallus:36000.0,G_varius:36000.0):34223.0):30730.0):36000.0,B_thoracica:36000.0):36000.0):35982.0,
((P_muticus:36000.0,A_congensis:36000.0):18268.0,P_cristatus:36000.0):36000.0):19991.0,((C_montezumae:36000.0,(C_virginianus:36000.0,
O_pictus:36000.0):36000.0):36000.0,R_rouloul:36000.0):34258.0):15513.0,A_argus:36000.0):36000.0,(N_meleagris:36000.0,
G_pucherani:36000.0):35992.0):36000.0,(C_rubra:36000.0,O_vetula:36000.0):36000.0):36000.0,M_eremita:36000.0):36000.0,
L_ocellata:36000.0):36000.0,A_lathami:36000.0);

((((((((O_pictus:36000.0,C_virginianus:36000.0):36000.0,C_montezumae:36000.0):36000.0,(((((((P_bicalcaratum:36000.0,P_germaini:36000.0):35100.0,
(P_inopinatum:36000.0,P_chalcurum:36000.0):34862.0):36000.0,P_malacense:36000.0):22464.0,P_napoleonis:36000.0):36000.0,((((P_muticus:36000.0,
P_cristatus:36000.0):36000.0,A_congensis:36000.0):36000.0,A_argus:36000.0):32334.0,((((G_gallus:36000.0,G_sonneratii:36000.0):35081.0,
G_lafayetii:36000.0):34605.0,G_varius:36000.0):36000.0,B_thoracica:36000.0):36000.0):35390.0):25360.0,((((T_temminckii:36000.0,
T_blythii:36000.0):36000.0,L_impejanus:36000.0):36000.0,(((((S_ellioti:36000.0,S_reevesii:36000.0):36000.0,(((L_swinhoii:36000.0,
L_nycthemera:36000.0):16385.0,L_inornata:36000.0):35786.0,(((C_pictus:36000.0,P_colchicus:36000.0):30459.0,C_crossoptilon:36000.0):32970.0,
C_wallichii:36000.0):32241.0):29360.0):36000.0,P_macrolopha:36000.0):19643.0,P_perdix:36000.0):34837.0,((F_canadensis:36000.0,T_phasianellus:36000.0):36000.0,
M_gallopavo:36000.0):35978.0):35991.0):36000.0,((A_chukar:36000.0,A_rufa:36000.0):36000.0,C_japonica:36000.0):36000.0):17583.0):36000.0,
R_rouloul:36000.0):36000.0):35984.0,(G_pucherani:36000.0,N_meleagris:36000.0):36000.0):36000.0,(C_rubra:36000.0,O_vetula:36000.0):36000.0):36000.0,
M_eremita:36000.0):35998.0,L_ocellata:36000.0):36000.0,A_lathami:36000.0);

(((((((((((P_chalcurum:36000.0,P_inopinatum:36000.0):33691.0,((P_malacense:36000.0,P_napoleonis:36000.0):34292.0,(P_bicalcaratum:36000.0,
P_germaini:36000.0):7016.0):7606.0):36000.0,(((G_varius:36000.0,(G_lafayetii:36000.0,G_sonneratii:36000.0):34933.0):35721.0,
G_gallus:36000.0):36000.0,B_thoracica:36000.0):36000.0):4410.0,((((P_cristatus:36000.0,P_muticus:36000.0):35993.0,A_congensis:36000.0):36000.0,
A_argus:36000.0):17854.0,C_japonica:36000.0):6473.0):13589.0,(((A_chukar:36000.0,A_rufa:36000.0):36000.0,(((((P_perdix:36000.0,
((((C_wallichii:36000.0,C_crossoptilon:36000.0):31718.0,L_swinhoii:36000.0):35929.0,(L_inornata:36000.0,C_pictus:36000.0):21347.0):6262.0,
(L_nycthemera:36000.0,(S_ellioti:36000.0,S_reevesii:36000.0):35991.0):6993.0):31867.0):18433.0,P_colchicus:36000.0):36000.0,M_gallopavo:36000.0):14961.0,
P_macrolopha:36000.0):6063.0,(((T_blythii:36000.0,T_temminckii:36000.0):36000.0,L_impejanus:36000.0):27811.0,(F_canadensis:36000.0,
T_phasianellus:36000.0):36000.0):15232.0):36000.0):33533.0,R_rouloul:36000.0):12047.0):35976.0,((C_virginianus:36000.0,O_pictus:36000.0):35549.0,
C_montezumae:36000.0):35998.0):30456.0,(N_meleagris:36000.0,G_pucherani:36000.0):36000.0):36000.0,(O_vetula:36000.0,C_rubra:36000.0):36000.0):36000.0,
M_eremita:36000.0):35906.0,L_ocellata:36000.0):36000.0,A_lathami:36000.0);

((((((((((((G_varius:36000.0,G_gallus:36000.0):31198.0,(G_lafayetii:36000.0,G_sonneratii:36000.0):11632.0):36000.0,B_thoracica:36000.0):36000.0,
((A_rufa:36000.0,A_chukar:36000.0):36000.0,C_japonica:36000.0):35881.0):15363.0,((((P_muticus:36000.0,P_cristatus:36000.0):35751.0,
A_congensis:36000.0):36000.0,A_argus:36000.0):30163.0,(((P_chalcurum:36000.0,P_inopinatum:36000.0):35956.0,(P_germaini:36000.0,
P_bicalcaratum:36000.0):27948.0):35393.0,(P_napoleonis:36000.0,P_malacense:36000.0):35477.0):36000.0):13335.0):33608.0,(((((T_temminckii:36000.0,
T_blythii:36000.0):36000.0,L_impejanus:36000.0):25505.0,(((((((L_nycthemera:36000.0,(L_swinhoii:36000.0,L_inornata:36000.0):35709.0):36000.0,
(C_crossoptilon:36000.0,(P_colchicus:36000.0,C_pictus:36000.0):21311.0):17233.0):25048.0,(S_ellioti:36000.0,S_reevesii:36000.0):35968.0):29426.0,
C_wallichii:36000.0):36000.0,(F_canadensis:36000.0,T_phasianellus:36000.0):36000.0):9145.0,P_perdix:36000.0):5403.0,P_macrolopha:36000.0):15329.0):19917.0,
M_gallopavo:36000.0):36000.0,R_rouloul:36000.0):20649.0):35021.0,(G_pucherani:36000.0,N_meleagris:36000.0):36000.0):18611.0,(C_montezumae:36000.0,
(O_pictus:36000.0,C_virginianus:36000.0):35998.0):36000.0):36000.0,(C_rubra:36000.0,O_vetula:36000.0):36000.0):36000.0,
M_eremita:36000.0):35976.0,L_ocellata:36000.0):36000.0,A_lathami:36000.0);

((((((((((L_impejanus:36000.0,(((((((S_reevesii:36000.0,S_ellioti:36000.0):35983.0,((C_crossoptilon:36000.0,L_swinhoii:36000.0):36000.0,
(C_wallichii:36000.0,L_inornata:36000.0):33077.0):35366.0):35994.0,((L_nycthemera:36000.0,P_colchicus:36000.0):27703.0,C_pictus:36000.0):35808.0):36000.0,
P_perdix:36000.0):14057.0,P_macrolopha:36000.0):15151.0,((F_canadensis:36000.0,T_phasianellus:36000.0):36000.0,M_gallopavo:36000.0):11091.0):35209.0,
(T_temminckii:36000.0,T_blythii:36000.0):36000.0):15019.0):36000.0,(((G_varius:36000.0,G_gallus:36000.0):23072.0,(G_lafayetii:36000.0,
G_sonneratii:36000.0):34353.0):36000.0,B_thoracica:36000.0):36000.0):33553.0,((((P_muticus:36000.0,P_cristatus:36000.0):32805.0,
A_congensis:36000.0):36000.0,(((P_chalcurum:36000.0,((P_bicalcaratum:36000.0,(P_inopinatum:36000.0,P_germaini:36000.0):22882.0):17131.0,
P_malacense:36000.0):8100.0):21968.0,P_napoleonis:36000.0):36000.0,A_argus:36000.0):33001.0):27607.0,((A_rufa:36000.0,A_chukar:36000.0):36000.0,
C_japonica:36000.0):35997.0):29346.0):36000.0,R_rouloul:36000.0):25627.0,(C_montezumae:36000.0,(O_pictus:36000.0,C_virginianus:36000.0):26233.0):36000.0):35998.0,
(N_meleagris:36000.0,G_pucherani:36000.0):36000.0):36000.0,(O_vetula:36000.0,C_rubra:36000.0):36000.0):36000.0,M_eremita:36000.0):35997.0,
L_ocellata:36000.0):36000.0,A_lathami:36000.0);

(((((((((A_rufa:36000.0,A_chukar:36000.0):36000.0,C_japonica:36000.0):35610.0,(((P_napoleonis:36000.0,P_malacense:36000.0):29465.0,
((P_germaini:36000.0,P_inopinatum:36000.0):6803.0,(P_chalcurum:36000.0,P_bicalcaratum:36000.0):6732.0):28284.0):36000.0,R_rouloul:36000.0):24383.0):16687.0,
(((((((F_canadensis:36000.0,T_phasianellus:36000.0):36000.0,P_perdix:36000.0):3878.0,(((T_blythii:36000.0,T_temminckii:36000.0):35998.0,
(((S_reevesii:36000.0,S_ellioti:36000.0):35871.0,(C_pictus:36000.0,(((L_inornata:36000.0,C_crossoptilon:36000.0):6884.0,(L_nycthemera:36000.0,
L_swinhoii:36000.0):30760.0):6920.0,C_wallichii:36000.0):34651.0):11799.0):35206.0,P_colchicus:36000.0):35872.0):16632.0,(M_gallopavo:36000.0,
L_impejanus:36000.0):12291.0):3200.0):6937.0,P_macrolopha:36000.0):29204.0,((O_pictus:36000.0,C_virginianus:36000.0):35883.0,
C_montezumae:36000.0):36000.0):8704.0,(((G_lafayetii:36000.0,((G_sonneratii:36000.0,G_varius:36000.0):11396.0,G_gallus:36000.0):31258.0):35778.0,
B_thoracica:36000.0):36000.0,A_argus:36000.0):5013.0):13254.0,((P_muticus:36000.0,P_cristatus:36000.0):35952.0,A_congensis:36000.0):35950.0):20319.0):31270.0,
(G_pucherani:36000.0,N_meleagris:36000.0):36000.0):36000.0,(C_rubra:36000.0,O_vetula:36000.0):35999.0):36000.0,M_eremita:36000.0):36000.0,
L_ocellata:36000.0):36000.0,A_lathami:36000.0);

(((((((((((((((F_canadensis:36000.0,T_phasianellus:36000.0):36000.0,M_gallopavo:36000.0):16167.0,((((L_swinhoii:36000.0,
P_colchicus:36000.0):33809.0,(L_nycthemera:36000.0,L_inornata:36000.0):35450.0):21746.0,C_pictus:36000.0):8052.0,(((C_wallichii:36000.0,
C_crossoptilon:36000.0):35765.0,S_reevesii:36000.0):23592.0,S_ellioti:36000.0):8555.0):33729.0):16819.0,(T_temminckii:36000.0,T_blythii:36000.0):36000.0):11032.0,
P_perdix:36000.0):11377.0,L_impejanus:36000.0):12996.0,P_macrolopha:36000.0):36000.0,((((((G_sonneratii:36000.0,G_gallus:36000.0):35998.0,
G_lafayetii:36000.0):35999.0,G_varius:36000.0):36000.0,B_thoracica:36000.0):35913.0,((A_congensis:36000.0,(P_cristatus:36000.0,P_muticus:36000.0):35423.0):36000.0,
((((P_bicalcaratum:36000.0,(P_inopinatum:36000.0,P_germaini:36000.0):9128.0):7694.0,P_chalcurum:36000.0):35999.0,P_napoleonis:36000.0):35043.0,
P_malacense:36000.0):36000.0):19527.0):4775.0,(A_argus:36000.0,((A_rufa:36000.0,A_chukar:36000.0):36000.0,C_japonica:36000.0):35955.0):10734.0):11561.0):35878.0,
R_rouloul:36000.0):35631.0,((C_virginianus:36000.0,O_pictus:36000.0):36000.0,C_montezumae:36000.0):36000.0):30616.0,(N_meleagris:36000.0,
G_pucherani:36000.0):36000.0):36000.0,(O_vetula:36000.0,C_rubra:36000.0):36000.0):36000.0,M_eremita:36000.0):33679.0,
L_ocellata:36000.0):36000.0,A_lathami:36000.0);

(((((((((((((((P_bicalcaratum:36000.0,(P_inopinatum:36000.0,P_chalcurum:36000.0):35990.0):27129.0,P_germaini:36000.0):36000.0,
(P_malacense:36000.0,P_napoleonis:36000.0):27171.0):36000.0,(B_thoracica:36000.0,((G_gallus:36000.0,(G_sonneratii:36000.0,G_lafayetii:36000.0):19833.0):21448.0,
G_varius:36000.0):36000.0):36000.0):19482.0,(A_congensis:36000.0,(P_cristatus:36000.0,P_muticus:36000.0):36000.0):36000.0):34221.0,
((A_rufa:36000.0,A_chukar:36000.0):36000.0,C_japonica:36000.0):36000.0):33088.0,A_argus:36000.0):35703.0,(((((((((C_crossoptilon:36000.0,
C_wallichii:36000.0):18924.0,((L_swinhoii:36000.0,(L_nycthemera:36000.0,L_inornata:36000.0):31440.0):28813.0,P_colchicus:36000.0):24449.0):33459.0,
(S_ellioti:36000.0,S_reevesii:36000.0):35847.0):18155.0,C_pictus:36000.0):36000.0,P_perdix:36000.0):24560.0,((T_phasianellus:36000.0,
F_canadensis:36000.0):36000.0,P_macrolopha:36000.0):31409.0):34410.0,M_gallopavo:36000.0):35969.0,(T_blythii:36000.0,T_temminckii:36000.0):36000.0):15608.0,
L_impejanus:36000.0):36000.0):26742.0,R_rouloul:36000.0):36000.0,((O_pictus:36000.0,C_virginianus:36000.0):33191.0,C_montezumae:36000.0):36000.0):17935.0,
(G_pucherani:36000.0,N_meleagris:36000.0):36000.0):36000.0,(O_vetula:36000.0,C_rubra:36000.0):36000.0):36000.0,M_eremita:36000.0):35938.0,
L_ocellata:36000.0):36000.0,A_lathami:36000.0);

(((((((((((((((G_lafayetii:36000.0,G_sonneratii:36000.0):36000.0,G_varius:36000.0):15466.0,G_gallus:36000.0):36000.0,
B_thoracica:36000.0):36000.0,((A_chukar:36000.0,A_rufa:36000.0):36000.0,C_japonica:36000.0):36000.0):29765.0,(((P_muticus:36000.0,
P_cristatus:36000.0):36000.0,A_congensis:36000.0):36000.0,A_argus:36000.0):36000.0):34239.0,((((P_inopinatum:36000.0,(P_chalcurum:36000.0,
P_bicalcaratum:36000.0):35999.0):16535.0,P_germaini:36000.0):36000.0,P_malacense:36000.0):35019.0,P_napoleonis:36000.0):36000.0):35978.0,
(((T_blythii:36000.0,T_temminckii:36000.0):36000.0,L_impejanus:36000.0):36000.0,((((((((S_ellioti:36000.0,S_reevesii:36000.0):36000.0,
C_pictus:36000.0):23614.0,C_wallichii:36000.0):28061.0,P_colchicus:36000.0):24798.0,C_crossoptilon:36000.0):35707.0,(L_nycthemera:36000.0,
(L_swinhoii:36000.0,L_inornata:36000.0):34519.0):33114.0):36000.0,P_perdix:36000.0):36000.0,(((F_canadensis:36000.0,T_phasianellus:36000.0):36000.0,
M_gallopavo:36000.0):15357.0,P_macrolopha:36000.0):36000.0):31954.0):36000.0):19482.0,R_rouloul:36000.0):36000.0,((C_virginianus:36000.0,
O_pictus:36000.0):36000.0,C_montezumae:36000.0):36000.0):26175.0,(G_pucherani:36000.0,N_meleagris:36000.0):36000.0):36000.0,(C_rubra:36000.0,
O_vetula:36000.0):36000.0):36000.0,M_eremita:36000.0):36000.0,L_ocellata:36000.0):36000.0,A_lathami:36000.0);

(A_lathami:0.003465,((L_ocellata:0.014930,(((((((((((((((A_congensis:0.009429,((C_japonica:0.001348,R_rouloul:0.003263):0.002309,L_impejanus:0.004064):0.000844):0.012391,((((A_chukar:0.005167,((A_argus:0.010629,(B_thoracica:0.004874,(((C_virginianus:0.009841,((G_sonneratii:0.001323,G_varius:0.002136):0.001246,(N_meleagris:0.000584,O_pictus:0.005232):0.004020):0.002118):0.001128,(G_gallus:0.001278,G_lafayetii:0.000631):0.002021):0.006242,G_pucherani:0.003743):0.000985):0.001550):0.001504,P_muticus:0.005880):0.000866):0.000425,A_rufa:0.005280):-0.002559,P_macrolopha:0.008627):0.003477,P_cristatus:0.012734):0.003535):-0.000895,S_ellioti:0.008590):0.000401,T_blythii:0.007822):-0.000153,(C_wallichii:0.001970,C_pictus:0.000860):0.007413):0.000705,(((F_canadensis:0.011225,M_gallopavo:0.008291):0.011935,T_phasianellus:0.003595):0.004830,P_colchicus:0.002917):0.013885):-0.000662,L_swinhoii:0.008599):-0.000472,L_inornata:0.006961):0.000407,T_temminckii:0.007168):0.003741,L_nycthemera:0.004356):0.001367,O_vetula:0.005612):0.000883,S_reevesii:0.004598):0.006748,C_crossoptilon:0.003005):0.010633,((C_rubra:0.001626,((P_bicalcaratum:0.001037,P_inopinatum:0.002132):0.001335,((P_chalcurum:0.001803,P_napoleonis:0.002476):0.000261,P_germaini:0.000757):0.001254):0.002106):0.000516,P_malacense:0.006301):0.002040):-0.000955,P_perdix:0.011225):0.007310):0.004109,C_montezumae:0.002088):0.001200,M_eremita:0.013984);
((A_lathami:0.001986,L_ocellata:0.004281):0.000507,M_eremita:0.002522,(((A_congensis:0.000870,(((((((A_chukar:0.000823,L_impejanus:0.000476):0.000829,(((((((((((A_rufa:0.000482,(G_pucherani:0.003206,N_meleagris:0.000594):0.001470):0.000840,G_lafayetii:0.001376):0.000610,G_sonneratii:0.001035):0.000104,P_bicalcaratum:0.001118):-0.000293,G_varius:0.001144):0.000113,G_gallus:0.001153):-0.000108,P_inopinatum:0.001607):0.000410,P_malacense:0.001631):4.109e-07,P_germaini:0.000992):0.000378,((C_pictus:0.000416,C_montezumae:0.001193):0.000680,P_chalcurum:0.000829):0.000892):0.001062,(((((A_argus:0.000659,P_perdix:0.008180):0.001553,(C_japonica:0.000926,(M_gallopavo:0.001039,P_macrolopha:0.006858):0.000745):0.002707):0.002795,(C_crossoptilon:0.001361,((F_canadensis:0.001002,T_phasianellus:0.000388):0.002681,((L_inornata:0.000722,(L_nycthemera:0.000831,L_swinhoii:0.000618):0.000621):0.000102,P_colchicus:0.001181):0.000933):-8.076e-05):0.000463):8.029e-05,(C_wallichii:0.001459,S_reevesii:0.000852):0.000659):5.504e-05,P_napoleonis:0.001202):0.000177):0.000314):0.000621,(T_blythii:0.000213,T_temminckii:0.000170):0.000645):0.002000,(P_cristatus:0.000245,P_muticus:0.000527):0.001557):0.000501,(B_thoracica:0.000457,S_ellioti:0.000634):0.000335):0.000588,O_pictus:0.000772):0.000704,C_virginianus:0.000556):0.000676):0.001729,R_rouloul:0.002178):0.004981,(C_rubra:0.000851,O_vetula:0.000344):0.000487):0.001564);
(A_lathami:0.004026,(((((((((((((((((L_ocellata:0.008814,C_crossoptilon:0.005203):0.000500,((((((M_eremita:0.000650,S_reevesii:0.001650):0.001850,L_nycthemera:0.004087):0.001813,(L_swinhoii:0.003409,P_perdix:0.034228):0.001581):5.114e-05,C_pictus:0.003011):0.005699,S_ellioti:0.012060):-9.714e-05,C_wallichii:0.007880):0.002242):0.004970,T_temminckii:0.005491):0.000346,P_colchicus:0.006229):0.002184,((((((C_japonica:0.004468,T_phasianellus:0.003232):0.001262,L_impejanus:0.001953):6.281e-05,((F_canadensis:0.014072,M_gallopavo:0.003449):0.016538,R_rouloul:0.008920):0.005599):0.004377,G_gallus:0.003263):0.007075,O_vetula:0.004639):0.000701,G_pucherani:0.002836):0.012856):0.000246,G_varius:0.007400):0.002066,(G_lafayetii:0.001877,T_blythii:0.002809):0.004660):-0.000710,(A_congensis:0.006477,P_cristatus:0.001997):0.007356):0.002988,B_thoracica:0.008850):-0.001504,((A_chukar:0.002297,O_pictus:0.004431):0.001991,A_rufa:0.001507):0.012682):0.006441,((C_virginianus:0.012796,N_meleagris:0.002525):0.003937,(C_montezumae:0.003321,P_muticus:0.001139):0.001741):0.005831):-0.001650,(A_argus:0.003012,P_macrolopha:0.007687):0.006633):0.002679,G_sonneratii:0.005122):0.002602,L_inornata:0.004255):0.017629,P_malacense:0.003151):0.003742,C_rubra:0.013274):0.002932,P_germaini:0.003151):0.003310,((P_bicalcaratum:0.001099,(P_chalcurum:0.007434,P_inopinatum:0.004616):0.004027):0.002257,P_napoleonis:0.002517):0.004858);
(A_lathami:0.003494,(((((((((((((L_ocellata:0.040720,T_phasianellus:0.007873):0.003059,F_canadensis:0.011352):0.002773,P_colchicus:0.004549):0.001058,P_perdix:0.008607):0.003437,(O_vetula:0.003107,T_temminckii:0.002712):0.002401):0.000739,T_blythii:0.005203):0.002403,((((((((A_congensis:0.013998,M_gallopavo:0.005660):0.015699,P_cristatus:0.010870):0.006092,P_muticus:0.003306):0.001260,L_swinhoii:0.005849):0.003927,C_wallichii:0.005680):-0.000397,C_japonica:0.009666):0.005611,(C_pictus:0.000979,R_rouloul:0.002182):0.002267):0.004915,((((A_chukar:0.002207,S_reevesii:0.002304):0.000286,L_inornata:0.002747):0.002219,(((A_argus:0.005664,(C_virginianus:0.004170,O_pictus:0.010332):0.013553):0.005445,(G_pucherani:0.004243,N_meleagris:0.002139):0.001296):0.006739,S_ellioti:0.005228):0.001547):0.000815,(A_rufa:0.003002,((L_impejanus:0.002691,L_nycthemera:0.001824):0.001619,P_macrolopha:0.005072):6.287e-05):0.005053):-0.000108):0.004471):0.006045,B_thoracica:0.010569):0.005391,(((C_rubra:0.011576,G_sonneratii:0.003832):0.002827,((G_gallus:0.004794,G_varius:0.001199):0.003668,G_lafayetii:0.002728):0.003455):0.004841,P_malacense:0.005156):0.002612):0.003425,P_bicalcaratum:0.005942):0.001582,P_chalcurum:0.003473):0.000315,C_crossoptilon:0.003676):0.003419,P_inopinatum:0.003656):0.001449,(((M_eremita:0.006594,C_montezumae:0.005629):0.012437,P_napoleonis:0.003732):0.003594,P_germaini:0.002484):0.002925);
(A_lathami:0.011604,((L_ocellata:0.006296,M_eremita:0.018814):0.006747,C_montezumae:0.003174):0.002887,((((((((((((A_congensis:0.003282,((A_argus:0.005737,(P_macrolopha:0.001816,R_rouloul:0.008119):0.005828):-0.000352,C_wallichii:0.004361):0.001978):0.004448,((((C_pictus:0.002417,S_ellioti:0.002264):0.004945,(((((F_canadensis:0.014832,M_gallopavo:0.001392):0.012248,P_colchicus:0.003677):0.002358,T_phasianellus:0.002631):0.002063,L_inornata:0.003810):0.002980,L_impejanus:0.009093):0.005551):0.003545,C_japonica:0.005181):-0.000315,(T_blythii:0.001899,T_temminckii:0.001411):0.002717):0.005827):0.004103,P_cristatus:0.006698):0.005878,((A_chukar:0.001097,A_rufa:0.001243):0.009538,(((((C_rubra:0.016023,P_perdix:0.011179):0.003268,O_vetula:0.005834):0.003912,S_reevesii:0.007138):0.003390,(C_crossoptilon:0.003563,L_nycthemera:0.003468):0.004351):-0.000518,L_swinhoii:0.008985):6.780e-05):-0.003383):0.007432,P_muticus:0.008217):0.002555,C_virginianus:0.011243):0.001745,(((B_thoracica:0.003054,((G_gallus:0.001408,G_sonneratii:0.001907):0.002569,(G_varius:0.002992,N_meleagris:0.001062):0.008655):0.003826):0.001287,G_lafayetii:0.003293):0.005843,G_pucherani:0.003343):0.006043):0.012385,(O_pictus:0.005430,P_malacense:0.004782):0.009660):0.000982,P_napoleonis:0.005255):0.001335,(P_germaini:0.000929,P_inopinatum:0.001412):0.002094):0.001951,P_chalcurum:0.004120):0.004068,P_bicalcaratum:0.003264):0.007503);
(A_lathami:0.002826,((L_ocellata:0.002935,(A_congensis:0.004339,(((A_chukar:0.005359,(((((((((((((C_wallichii:0.001159,L_nycthemera:0.005580):0.001306,L_inornata:0.005290):0.002092,P_colchicus:0.001289):0.001529,L_swinhoii:0.002385):0.002587,C_japonica:0.003309):0.001007,(P_perdix:0.011482,P_macrolopha:0.002480):-0.000519):0.001377,((C_pictus:0.004645,C_crossoptilon:0.003912):0.004339,M_gallopavo:0.002914):0.000925):0.005326,S_reevesii:0.002949):0.001115,(((C_montezumae:0.002462,O_pictus:0.006989):0.005518,R_rouloul:0.004201):0.004731,L_impejanus:0.003137):0.000735):0.006212,C_virginianus:0.003297):-0.000746,(S_ellioti:0.002640,T_phasianellus:0.001109):0.003515):0.007052,N_meleagris:0.010640):0.002609,F_canadensis:0.003997):0.001081):0.002248,((A_argus:0.003414,((((G_gallus:0.004692,G_sonneratii:0.003494):0.000852,(G_lafayetii:0.001865,P_napoleonis:0.000509):0.003338):0.002321,(((P_bicalcaratum:0,P_chalcurum:0):0.001774,(P_germaini:0,P_inopinatum:0):0.002964):0.004213,P_malacense:0.002269):0.004688):0.001354,G_varius:0.003338):0.003393):0.004259,B_thoracica:0.004875):-0.001533):0.003534,(((A_rufa:0.000873,P_muticus:0.001797):0.001532,((G_pucherani:0.005629,T_temminckii:0.005200):0.001237,T_blythii:0.005143):0.002421):0.000708,P_cristatus:0.002906):0.001346):-0.000460):0.012107):0.005926,M_eremita:0.010534):0.003055,(C_rubra:0.007307,O_vetula:0.005891):0.021624);
(A_lathami:0.011824,((((((((((((((L_ocellata:0.013355,C_montezumae:0.013245):0.001825,P_cristatus:0.003994):0.001506,A_congensis:0.003357):0.001217,P_muticus:0.002768):0.001655,(((B_thoracica:0.005769,G_gallus:0.003880):0.001927,G_pucherani:0.002806):0.000806,(M_gallopavo:0.004280,S_ellioti:0.001200):0.003426):0.001478):0.001676,((((((M_eremita:0.003037,A_rufa:0.005467):0.001804,A_chukar:0.003297):0.002146,(((C_japonica:0.002338,O_vetula:0.017427):0.000841,C_rubra:0.006709):0.020931,G_varius:0.001941):0.004332):0.002142,(L_impejanus:0.009538,R_rouloul:0.001635):0.003135):0.001067,(G_lafayetii:0,G_sonneratii:0):0.003116):0.003160,N_meleagris:0.003079):0.001135):0.005578,((C_wallichii:0.003461,((((C_virginianus:0.006564,L_inornata:0.002370):0.002468,L_nycthemera:0.002571):0.001017,C_crossoptilon:0.003361):-0.000210,S_reevesii:0.003383):0.001789):0.000682,T_temminckii:0.003167):0.000634):0.003083,C_pictus:0.003202):0.000216,T_blythii:0.003104):0.002655,((F_canadensis:0.001498,(P_macrolopha:0.007073,T_phasianellus:0.002419):0.002628):0.001132,P_colchicus:0.002293):0.003187):0.004596,(L_swinhoii:0.003414,(P_bicalcaratum:0.002974,P_perdix:0.013989):0.000740):0.001812):-0.001123,A_argus:0.003728):0.004056,P_napoleonis:0.004468):0.002561,(O_pictus:0.005497,(P_chalcurum:0,P_inopinatum:0):0.001612):0.003290):0.003750,(P_germaini:0.001331,P_malacense:0.007616):0.004108);
((A_lathami:0.013262,M_eremita:0.002712):0.012298,L_ocellata:0.004344,(((((((((((((((A_congensis:0.004007,P_muticus:0.007580):0.004527,C_japonica:0.003469):0.001766,P_cristatus:0.003072):0.001680,(F_canadensis:0.003426,T_phasianellus:0.004466):0.012683):0.005962,T_blythii:0.005627):0.002474,G_sonneratii:0.004549):-0.000304,A_argus:0.004218):0.003431,(((((((C_wallichii:0.006296,(C_pictus:0.002655,(((C_montezumae:0.000763,P_macrolopha:0.004411):0.006707,P_perdix:0.029463):0.001346,M_gallopavo:0.003287):0.005836):0.003091):0.000478,C_crossoptilon:0.003204):0.000785,L_inornata:0.006956):0.005932,((((C_virginianus:0.004439,O_pictus:0.010694):0.002658,G_pucherani:0.004939):0.002321,(L_swinhoii:0.002487,S_ellioti:0.003000):0.005991):0.001458,S_reevesii:0.006428):0.001690):0.000204,(G_varius:0.001734,P_colchicus:0.000826):0.003984):0.001872,P_malacense:0.008186):0.000355,(G_gallus:0.001073,P_chalcurum:0.000978):0.004039):0.000398):0.001366,(((L_impejanus:0.000730,T_temminckii:0.001333):0.002735,L_nycthemera:0.002037):0.002250,P_germaini:0.003860):0.000193):0.002110,P_napoleonis:0.004366):0.000799,(P_bicalcaratum:0.002388,P_inopinatum:0.002388):0.001780):0.002265,G_lafayetii:0.008309):0.002482,(A_chukar:0.003818,(A_rufa:0.002565,(B_thoracica:0.002381,N_meleagris:0.012623):0.001113):0.002178):0.003995):0.009502,R_rouloul:0.016612):0.004297,(C_rubra:0.006220,O_vetula:0.024392):0.005663):0.015035);
((A_lathami:0.008297,L_ocellata:0.005194):0.005912,M_eremita:0.016799,(((((((((((A_congensis:0.004690,(((C_crossoptilon:0.001610,((L_inornata:0.001416,P_colchicus:0.005354):0.002108,(L_nycthemera:0.001799,S_reevesii:0.002555):0.000965):0.000854):0.000347,S_ellioti:0.002246):0.004775,((C_montezumae:0.003696,(G_pucherani:0.006387,P_macrolopha:0.001502):0.003529):0.000353,L_swinhoii:0.006075):0.000533):-0.000457):0.001960,((((A_argus:0.001697,R_rouloul:0.002278):0.000163,(P_cristatus:0.000697,P_perdix:0.000941):0.001934):0.002795,((C_wallichii:0.002601,N_meleagris:0.005036):0.002155,(((C_rubra:0.001642,O_vetula:0.003236):0.019276,F_canadensis:0.003774):0.007645,T_phasianellus:0.003429):0.004588):0.005782):0.000933,(C_pictus:0.001830,M_gallopavo:0.000889):0.002271):0.002540):0.000920,(L_impejanus:0.002070,T_temminckii:0.001843):0.001273):0.000689,P_muticus:0.004185):0.001115,T_blythii:0.002816):0.010319,(B_thoracica:0.003471,(((G_gallus:0.007355,G_sonneratii:0.002385):0.002575,(((((G_lafayetii:0,G_varius:0):0.006490,P_inopinatum:0.001298):0.001419,P_bicalcaratum:0.003448):0.002404,P_germaini:0.002227):0.000329,(P_chalcurum:0.001231,P_malacense:0.001430):0.000511):0.001040):0.002910,P_napoleonis:0.003071):0.001288):0.003752):0.000632,C_japonica:0.006130):0.000623,A_chukar:0.003742):0.001103,A_rufa:0.003722):0.010281,O_pictus:0.003604):0.001116,C_virginianus:0.003161):0.019149);
(A_lathami:0.004545,L_ocellata:0.006458,(((((((((M_eremita:0.016384,S_ellioti:0.002370):0.000579,L_impejanus:0.003005):0.003052,P_colchicus:0.003961):0.000600,(((((C_wallichii:0,C_crossoptilon:0):0.002427,((L_inornata:0.004898,L_swinhoii:0.000646):0.000697,L_nycthemera:0.003223):0.002780):0.005506,P_perdix:0.003148):0.001008,(M_gallopavo:0.002386,S_reevesii:0.003719):0.000409):0.000491,C_pictus:0.003575):0.006236):0.004014,((T_blythii:0.003169,T_temminckii:0.003202):0.001667,T_phasianellus:0.003257):0.000995):0.005070,(((A_congensis:0.004515,(((C_japonica:0.013503,P_macrolopha:0.002691):0.003085,C_virginianus:0.002868):0.009007,P_malacense:0.002796):0.001705):0.006183,((((A_chukar:0.001471,A_rufa:0.001831):0.001406,N_meleagris:0.003391):0.001797,G_pucherani:0.002337):0.006385,(A_argus:0.007231,((((C_rubra:0.013954,O_vetula:0.006276):0.023223,(G_lafayetii:0.001002,G_varius:0.001303):0.003132):0.004845,G_sonneratii:0.003296):0.002669,G_gallus:0.006108):0.005004):0.000472):0.001253):0.002156,(C_montezumae:0.003034,((F_canadensis:0.002946,(P_chalcurum:0,(P_germaini:0,P_inopinatum:0):0):0.003137):-9.069e-05,P_bicalcaratum:0.003867):0.000265):0.003274):0.000428):0.005345,(P_cristatus:0.002751,P_muticus:0.002708):0.003991):0.001233,((B_thoracica:0.008954,O_pictus:0.002603):0.002989,R_rouloul:0.001992):0.003312):0.001943,P_napoleonis:0.002387):0.005393);
(A_lathami:0.010818,L_ocellata:0.006632,(((M_eremita:0.004276,O_vetula:0.010853):0.004306,C_rubra:0.002286):0.005469,(A_congensis:0.004684,(((((((((((A_chukar:0.003321,((A_rufa:0.001180,P_malacense:0.002573):0.000315,((P_bicalcaratum:0.001077,P_germaini:0.001479):0.000825,(P_chalcurum:0.001500,P_inopinatum:0.000989):0.001315):0.003724):0.000520):0.004019,(A_argus:0.004694,(((((C_wallichii:0.004501,C_japonica:0.007082):-0.000782,C_montezumae:0.003924):0.003347,P_colchicus:0.003087):0.000899,(((((C_pictus:0.005024,S_ellioti:0.000887):0.006971,((((((C_virginianus:0.003232,(((F_canadensis:0.007394,T_phasianellus:0.006247):0.009134,M_gallopavo:0.001611):0.000490,P_macrolopha:0.002369):0.013359):0.002062,R_rouloul:0.013089):0.000239,T_blythii:0.005610):0.002101,T_temminckii:0.005080):0.000660,(C_crossoptilon:0.004149,L_swinhoii:0.002097):0.006609):5.703e-05,(L_inornata:0.001632,S_reevesii:0.002069):0.005972):-0.000854):0.000120,P_perdix:0.005736):0.000947,L_impejanus:0.004827):4.769e-05,L_nycthemera:0.007102):0.002172):0.000634,P_napoleonis:0.008960):0.002036):0.001501):-7.576e-05,O_pictus:0.003192):8.949e-06,G_varius:0.003825):0.000841,G_lafayetii:0.003402):0.000589,G_sonneratii:0.002903):0.000521,B_thoracica:0.002864):0.002021,G_gallus:0.003220):0.006479,G_pucherani:0.002400):-6.046e-05,N_meleagris:0.002712):0.004341,(P_cristatus:0.005226,P_muticus:0.000993):0.001791):0.002438):0.011463):0.009073);
(A_lathami:0.004288,(((((((((((((L_ocellata:0.011505,((((((((A_congensis:0.003346,((C_virginianus:0.020209,C_montezumae:0.001989):0.011673,O_pictus:0.013097):0.035054):0.009608,P_cristatus:0.006134):0.004483,P_muticus:0.003131):0.014448,T_phasianellus:0.010225):0.004922,R_rouloul:0.002791):0.010434,A_chukar:0.002133):0.001123,A_rufa:0.002448):0.002262,F_canadensis:0.007005):0.002708):0.011663,A_argus:0.003147):0.006912,T_temminckii:0.005338):0.003711,T_blythii:0.004019):0.002173,G_sonneratii:0.003889):-0.001029,(((B_thoracica:0.010559,(G_varius:0.008040,(P_chalcurum:0.006774,P_inopinatum:0.001628):0.003682):0.001624):0.001157,P_germaini:0.003669):0.002725,((G_gallus:0.001265,P_malacense:0.002010):0.001436,(G_lafayetii:0.002149,P_napoleonis:0.003296):2.624e-06):0.002379):-0.001134):0.004025,P_bicalcaratum:0.004461):0.002889,P_perdix:0.003487):0.002423,P_colchicus:0.002523):0.000716,((((((((C_wallichii:0.002099,((C_rubra:0.012776,O_vetula:0.002274):0.018009,P_macrolopha:0.004324):0.006394):0.007593,L_inornata:0.002477):0.002267,G_pucherani:0.001539):0.002315,C_crossoptilon:0.001597):0.001705,L_impejanus:0.001709):-0.000794,((C_japonica:0.000659,S_ellioti:0.001738):0.001133,S_reevesii:0.001481):0.001047):0.004308,L_nycthemera:0.001519):0.002449,L_swinhoii:0.003088):0.002895):0.000729,M_gallopavo:0.004564):0.001668,C_pictus:0.002842):0.000828,N_meleagris:0.008581):0.003176,M_eremita:0.003023);
((A_lathami:0.008174,L_ocellata:0.004602):0.007195,M_eremita:0.000949,((((((((A_congensis:0.000792,(P_cristatus:0.001072,P_muticus:0.000455):0.001089):0.002035,(C_rubra:0.002058,M_gallopavo:0.002043):0.003213):-0.000425,P_colchicus:0.002729):-0.000119,((((A_chukar:0.002376,(A_rufa:0.002560,(((((((((((B_thoracica:0.006127,(C_virginianus:0.001858,O_pictus:0.001091):0.005387):0.005981,((G_lafayetii:0.001770,G_sonneratii:0.000412):0.001269,G_varius:0.002937):0.001506):0.000476,G_gallus:0.001594):0.002649,C_montezumae:0.002484):0.002199,T_temminckii:0.001934):0.001223,((G_pucherani:0.002110,R_rouloul:0.002221):0.007682,T_blythii:0.002273):0.000708):0.001511,P_inopinatum:0.002172):0.000112,P_germaini:0.002058):0.002892,P_bicalcaratum:0.001840):0.000620,P_chalcurum:0.001865):0.000185,N_meleagris:0.002846):0.001957):-0.000123):0.000644,(L_impejanus:0.001848,P_malacense:0.001026):0.002141):0.000483,C_pictus:0.003796):0.001600,((((A_argus:0.003706,P_macrolopha:0.009311):0.001666,(O_vetula:0.007252,P_perdix:0.008808):0.002886):0.000300,((C_japonica:0.002719,(F_canadensis:0.003069,T_phasianellus:0.001442):0.004906):0.008301,P_napoleonis:0.002017):0.002894):0.000990,(L_inornata:0.000117,L_swinhoii:0.000335):0.003512):0.000865):0.002201):0.002280,C_wallichii:0.001549):0.001138,(C_crossoptilon:0.002259,L_nycthemera:0.002122):2.609e-05):0.001417,S_ellioti:0.001460):0.002327,S_reevesii:0.001748):0.010739);
((A_lathami:0.016490,L_ocellata:0.007460):0.025450,M_eremita:0.017663,(((((((((((((((((((((A_congensis:0.005005,A_chukar:0.004804):0.001001,A_rufa:0.003048):0.001872,L_nycthemera:0.003715):0.001647,((((C_japonica:0.023876,P_perdix:0.012028):0.014490,C_rubra:0.018585):0.005620,S_reevesii:0.005247):0.005766,L_impejanus:0.004066):0.003696):0.000143,L_inornata:0.004373):-7.107e-05,S_ellioti:0.004061):-0.000668,((C_wallichii:0.002844,(C_pictus:0.005626,(C_crossoptilon:0.007722,((F_canadensis:0.001393,P_macrolopha:0.005694):0.002788,T_phasianellus:0.002248):0.000678):0.003993):0.000796):0.001842,P_colchicus:0.005063):0.000803):0.001732,A_argus:0.004236):0.001239,P_cristatus:0.004045):0.001549,P_inopinatum:0.003918):0.001190,P_muticus:0.004394):-0.000606,P_chalcurum:0.004890):0.000183,G_varius:0.004506):-0.000167,((B_thoracica:0.007786,O_vetula:0.007391):0.007515,(G_sonneratii:0.004454,((((L_swinhoii:0.012344,M_gallopavo:0.001154):0.011156,R_rouloul:0.005967):0.001669,T_blythii:0.008914):0.006058,T_temminckii:0.005727):0.002740):0.005993):-0.002504):0.002629,((G_gallus:0,P_bicalcaratum:0):0,P_malacense:0):0.004423):-0.000604,P_germaini:0.005262):0.003995,(G_lafayetii:0.002965,P_napoleonis:0.003233):0.004691):0.004309,(G_pucherani:0.003646,N_meleagris:0.002668):0.023734):0.002835,C_montezumae:0.012124):0.012723,O_pictus:0.012934):0.001244,C_virginianus:0.005597):0.058172);
(A_lathami:0.004888,((((((((((((L_ocellata:0.002925,(((((((C_rubra:0.010928,R_rouloul:0.004768):0.002028,O_vetula:0.002311):0.032987,L_swinhoii:0.001139):0.014240,L_nycthemera:0.003873):0.004717,L_inornata:0.002530):0.002893,S_ellioti:0.004090):0.009128,S_reevesii:0.001949):0.004877):0.000280,(T_blythii:0.008302,T_temminckii:0.005916):-0.000221):0.003794,(C_crossoptilon:0.001981,P_colchicus:0.001125):0.003618):0.002802,L_impejanus:0.005070):0.000305,C_pictus:0.005209):0.007636,((C_wallichii:0.003691,(P_bicalcaratum:0.000213,P_germaini:0.000133):0.001637):-0.000125,P_chalcurum:0.001459):0.002124):0.003468,(P_napoleonis:0.001331,P_inopinatum:0.001188):0.002689):0.002340,P_malacense:0.005577):0.008631,P_macrolopha:0.007327):-0.001962,((A_argus:0.008706,(((C_virginianus:0.001126,T_phasianellus:0.000795):0.002345,F_canadensis:0.001076):0.001035,((C_montezumae:0.001713,P_perdix:0.010110):0.003162,O_pictus:0.003574):0.000971):0.005420):-0.001324,M_gallopavo:0.012047):0.010080):0.006402,A_chukar:0.005482):-0.002109,(((((M_eremita:0.006084,B_thoracica:0.002860):0.006950,A_congensis:0.009774):-0.002325,((((G_gallus:0.003603,(G_sonneratii:0.001445,G_varius:0.001477):8.663e-05):0.002543,G_lafayetii:0.001237):0.000835,P_muticus:0.001543):1.320e-06,P_cristatus:0.001504):0.012764):-0.005484,A_rufa:0.005994):0.001133,(G_pucherani:0.003067,N_meleagris:0.005185):0.006235):0.004904):0.003521,C_japonica:0.025476);
(A_lathami:0.004483,(L_ocellata:0.001948,M_eremita:0.018293):0.003002,((((((((((((A_congensis:0.002614,(A_argus:0.008209,P_cristatus:0.001271):0.000603):0.003377,P_muticus:0.001326):0.007272,(G_gallus:0.006019,R_rouloul:0.002921):0.003704):0.002685,((A_chukar:0.001235,(C_japonica:0.002849,C_montezumae:0.000581):0.005076):0.002921,G_varius:0.004521):0.001562):0.007153,((B_thoracica:0.004488,C_virginianus:0.015888):0.002877,(O_pictus:0.005903,P_germaini:0.001817):0.004666):-0.000246):0.001157,(G_sonneratii:0.001184,(P_bicalcaratum:0.001507,P_napoleonis:0.001380):-6.715e-05):0.002374):0.004192,P_inopinatum:0.004809):0.003582,(M_gallopavo:0.001683,P_perdix:0.002427):0.007042):0.001225,((((A_rufa:0.005206,(G_lafayetii:0.001926,P_chalcurum:0.002300):0.002677):-0.000643,((C_pictus:0.001384,L_nycthemera:0.002335):0.001108,(P_macrolopha:0.006698,S_ellioti:0.005037):0.004503):0.002800):8.237e-05,((C_wallichii:0.000867,(L_swinhoii:0.001383,S_reevesii:0.001337):0.001274):0.003249,(C_crossoptilon:0.003510,((F_canadensis:0.003118,L_inornata:0.009279):-0.000435,P_colchicus:0.003565):0.000877):0.002548):0.003204):0.000543,(T_blythii:0.002249,T_temminckii:0.003471):0.004162):0.003461):0.004333,P_malacense:0.005050):0.004394,(((G_pucherani:0.011833,N_meleagris:0.001598):0.013937,T_phasianellus:0.005025):0.002622,L_impejanus:0.012383):0.002618):0.010223,(C_rubra:0.002722,O_vetula:0.011336):0.002209):0.025366);
((A_lathami:0.003528,M_eremita:0.016717):0.007162,L_ocellata:0.001307,((((((((((((((((((A_congensis:0.002605,(C_japonica:0.001999,R_rouloul:0.028446):0.001518):0.003192,G_gallus:0.003881):0.004095,G_pucherani:0.003474):0.001619,(((B_thoracica:0.005348,G_varius:0.002772):0.001534,G_sonneratii:0.001899):0.000483,G_lafayetii:0.001304):0.003485):0.001178,P_malacense:0.015770):0.004351,(((A_chukar:0.002109,(A_rufa:0.002307,C_wallichii:0.003778):0.001390):0.007078,(L_nycthemera:0.007772,L_swinhoii:0.002561):0.004183):0.002951,S_ellioti:0.005062):0.000891):0.005486,((((N_meleagris:0.004309,(T_blythii:0.003675,T_temminckii:0.024305):0.002798):9.881e-05,P_cristatus:0.010634):0.001830,P_napoleonis:0.003943):0.001468,(P_muticus:0.004519,(((P_bicalcaratum:0.004017,(P_chalcurum:0.001754,P_germaini:0.004419):-0.000104):-0.000317,P_inopinatum:0.001917):0.000862,P_perdix:0.002157):0.000451):0.004287):6.162e-05):0.002527,P_macrolopha:0.003240):0.002071,(((C_crossoptilon:0.001464,T_phasianellus:0.002405):0.000710,F_canadensis:0.001453):0.001021,P_colchicus:0.005978):0.001706):0.000829,L_inornata:0.003135):0.003186,L_impejanus:0.004643):-0.000487,M_gallopavo:0.004737):-0.000782,(A_argus:0,S_reevesii:0):0.003073):0.002493,C_montezumae:0.002850):0.001910,C_pictus:0.003360):0.013717,(C_rubra:0.002378,O_vetula:0.006604):0.016163):0.006788,O_pictus:0.001826):0.004142,C_virginianus:0.002494):0.012368);
((A_lathami:0.004847,M_eremita:0.004256):0.003266,L_ocellata:0.019005,((((((A_congensis:0.004008,(((((((A_chukar:0.003136,A_rufa:0.000916):0.002929,((((G_gallus:0.000487,G_sonneratii:0.002659):0.001322,G_lafayetii:0.002223):0.008511,(G_pucherani:0.005708,N_meleagris:0.023276):0.011435):0.004325,T_blythii:0.003542):0.002560):0.001540,(G_varius:0.001581,T_temminckii:0.001989):0.002645):0.002873,P_napoleonis:0.007549):0.004111,(((((((((A_argus:0.003401,P_malacense:0.002976):0.000775,P_bicalcaratum:0.001558):0.001387,((C_wallichii:0.001083,C_pictus:0.001638):0.001639,((C_virginianus:0.006310,L_inornata:0.004744):0.001268,(P_macrolopha:0.002740,R_rouloul:0.009353):0.004786):0.002786):0.000664):-0.000335,F_canadensis:0.004989):0.001397,P_inopinatum:0.003138):0.000680,(L_nycthemera:0.001226,T_phasianellus:0.002792):0.005106):0.000215,P_germaini:0.003542):0.000874,P_chalcurum:0.002951):0.003280,((((C_japonica:0.030393,P_perdix:0.007527):0.002159,M_gallopavo:0.012561):0.002702,(L_swinhoii:0.002449,P_colchicus:0.000862):0.004831):0.000962,L_impejanus:0.004632):0.001449):0.003233):-0.000264,(C_crossoptilon:0.001471,((P_cristatus:0,P_muticus:0):0.002238,S_ellioti:0.001779):-0.000210):0.003223):0.002730,B_thoracica:0.005384):0.002179):0.003008,S_reevesii:0.004235):0.007130,O_pictus:0.010195):0.007209,O_vetula:0.007677):0.007393,C_montezumae:0.011714):0.023540,C_rubra:0.003271):0.022422);
(A_lathami:0.002178,((L_ocellata:0.007961,M_eremita:0.005765):0.003203,C_rubra:0.005839):0.006356,((((((A_congensis:0.005019,S_reevesii:0.006295):-0.001410,((((((((((((B_thoracica:0.003237,((C_virginianus:0.009818,O_pictus:0.016917):0.012297,C_montezumae:0.005669):0.017791):0.001314,L_nycthemera:0.002873):0.004086,L_inornata:0.001936):0.001321,R_rouloul:0.002058):0.000994,(C_crossoptilon:0.001418,(G_gallus:0.002038,(G_lafayetii:0.002292,(G_sonneratii:0.001280,G_varius:0.002547):0.001310):0.000298):0.001549):-0.000629):0.003873,(C_wallichii:0.000701,L_swinhoii:0.001338):0.001271):0.002144,(C_pictus:0.000825,S_ellioti:0.000577):0.001681):0.003271,(P_colchicus:0.005533,T_blythii:0.002564):0.001139):0.002716,T_temminckii:0.002782):0.001565,P_perdix:0.004660):-0.000594,(((P_bicalcaratum:0.000267,P_germaini:0.000108):0.001194,P_chalcurum:0.001250):0.000766,P_inopinatum:0.001560):0.003289):0.003428,P_napoleonis:0.002481):-0.000407):0.006336,(((A_chukar:0.007298,(A_rufa:0.005397,C_japonica:0.017355):0.003993):0.008197,(G_pucherani:0.011866,N_meleagris:0.003969):0.001440):0.002488,(P_cristatus:0.002206,P_muticus:0.001074):0.003156):-0.000457):0.002239,(((A_argus:0.003604,P_macrolopha:0.001004):0.000604,P_malacense:0.001107):0.004120,F_canadensis:0.002099):-0.000433):0.002234,(L_impejanus:0.002453,(M_gallopavo:0.003091,T_phasianellus:0.001194):-0.000234):0.000335):0.004055,O_vetula:0.004644):0.003950);
(A_lathami:0.002892,((((((L_ocellata:0.004683,P_colchicus:0.002686):0.001911,((((A_congensis:0.002569,((((C_rubra:0.017195,O_vetula:0.002800):0.007494,(T_blythii:0.001907,T_temminckii:0.000724):0.003290):0.001265,(F_canadensis:0.001980,L_impejanus:0.004242):0.000760):0.000930,T_phasianellus:0.003318):0.001412):0.000792,S_ellioti:0.007090):0.001135,((((((((((A_chukar:0.006583,A_rufa:0.002046):0.001046,N_meleagris:0.002909):0.001331,G_pucherani:0.002992):0.000576,G_sonneratii:0.001956):0.001212,(G_gallus:0.001539,G_varius:0.001231):0.001571):-0.000219,(P_cristatus:0,P_muticus:0):0.002578):0.000239,G_lafayetii:0.002317):0.000495,((((C_japonica:0.006314,P_germaini:0.002893):0.000656,((((M_gallopavo:0.001702,P_macrolopha:0.002250):0.005141,P_napoleonis:0.001154):0.001349,P_bicalcaratum:0.002066):0.002806,(P_chalcurum:0.002068,P_inopinatum:0.000987):0.001681):0.000896):0.001102,P_malacense:0.002957):0.002633,((((C_virginianus:0.000601,C_montezumae:0.006324):0.009413,O_pictus:0.005076):0.007514,R_rouloul:0.030347):0.003577,P_perdix:0.006219):0.002095):0.002982):0.000386,C_pictus:0.003912):0.002133,C_wallichii:0.003327):-0.000143):0.003372,B_thoracica:0.001729):0.002618):-3.450e-05,S_reevesii:0.001633):0.003606,C_crossoptilon:0.001279):0.000439,A_argus:0.002164):0.001251,L_nycthemera:0.001043):0.002444,(M_eremita:0.030111,(L_inornata:0,L_swinhoii:0):0.001431):0.001181);
